# Supplementary material for: Evolutionary plasticity and functional repurposing of the essential metabolic enzyme MoeA
Source: Commun Biol. 2025 Jan 14;8:49. doi: 10.1038/s42003-025-07476-3 (PMC11733289; doi:10.1038/s42003-025-07476-3)
Supplement: Supplementary file 4 — Supplementary Data 3 [file 42003_2025_7476_MOESM4_ESM.xlsx]

## Sheet: Co-occurrence_Ids
assembly_accession	taxid	phylum	class	order	family	species	PBP-MoeA_protid	TupA_protid	Co-occurrence	# 0 indicates no co-occurrence
GCA_000226295.1	981222	Acidobacteriota	Blastocatellia			Chloracidobacterium thermophilum			0	# 1 indicates co-occurrence
GCA_030295385.1	2927975	Acidobacteriota	Holophagae	Holophagales	Holophagaceae	Geothrix oryzae		BDU68303.1	0	# 2 indicates co-occurrence in the same locus
GCA_030295425.1	2927980	Acidobacteriota	Holophagae	Holophagales	Holophagaceae	Mesoterricola sediminis		BDU75161.1,BDU75672.1	0
GCA_030295405.1	2927979	Acidobacteriota	Holophagae	Holophagales	Holophagaceae	Mesoterricola silvestris		BDU70940.1,BDU73660.1	0
GCA_003330725.1	2211140	Acidobacteriota	Terriglobia	Terriglobales	Acidobacteriaceae	Acidisarcina polymorpha			0
GCA_000022565.1	240015	Acidobacteriota	Terriglobia	Terriglobales	Acidobacteriaceae	Acidobacterium capsulatum			0
GCA_000178955.2	682795	Acidobacteriota	Terriglobia	Terriglobales	Acidobacteriaceae	Granulicella mallensis			0
GCA_000178975.2	1198114	Acidobacteriota	Terriglobia	Terriglobales	Acidobacteriaceae	Granulicella tundricola			0
GCA_025264625.1	1002689	Acidobacteriota	Terriglobia	Terriglobales	Acidobacteriaceae	Occallatibacter riparius			0
GCA_000265425.1	926566	Acidobacteriota	Terriglobia	Terriglobales	Acidobacteriaceae	Terriglobus roseus			0
GCA_000179915.2	401053	Acidobacteriota	Terriglobia	Terriglobales	Acidobacteriaceae	Terriglobus saanensis			0
GCA_040358985.1	3069691	Acidobacteriota	Terriglobia	Terriglobales	Acidobacteriaceae	Tunturibacter empetritectus			0
GCA_040358255.1	3069689	Acidobacteriota	Terriglobia	Terriglobales	Acidobacteriaceae	Tunturibacter gelidoferens			0
GCA_040359615.1	3069686	Acidobacteriota	Terriglobia	Terriglobales	Acidobacteriaceae	Tunturibacter psychrotolerans			0
GCA_000014005.1	204669	Acidobacteriota	Terriglobia	Terriglobales	Candidatus Korobacteraceae	Candidatus Korobacter versatilis			0
GCA_001618865.1	1855912	Acidobacteriota	Vicinamibacteria	Vicinamibacterales	Vicinamibacteraceae	Luteitalea pratensis			0
GCA_000023265.1	525909	Actinomycetota	Acidimicrobiia	Acidimicrobiales	Acidimicrobiaceae	Acidimicrobium ferrooxidans			0
GCA_009650215.1	2789776	Actinomycetota	Acidimicrobiia	Acidimicrobiales	Iamiaceae	Actinomarinicola tropica			0
GCA_028532485.1	467976	Actinomycetota	Acidimicrobiia	Acidimicrobiales	Iamiaceae	Iamia majanohamensis			0
GCA_000348785.1	1313172	Actinomycetota	Acidimicrobiia	Acidimicrobiales	Ilumatobacteraceae	Ilumatobacter coccineus			0
GCA_000015025.1	351607	Actinomycetota	Actinomycetes	Acidothermales	Acidothermaceae	Acidothermus cellulolyticus			0
GCA_002076915.1	1960083	Actinomycetota	Actinomycetes	Actinomycetales	Actinomycetaceae	Actinomyces gaoshouyii			0
GCA_900637165.1	52771	Actinomycetota	Actinomycetes	Actinomycetales	Actinomycetaceae	Actinomyces howellii			0
GCA_030253495.1	1659	Actinomycetota	Actinomycetes	Actinomycetales	Actinomycetaceae	Actinomyces israelii			0
GCA_003606385.1	2321394	Actinomycetota	Actinomycetes	Actinomycetales	Actinomycetaceae	Actinomyces lilanjuaniae			0
GCA_001553565.1	111015	Actinomycetota	Actinomycetes	Actinomycetales	Actinomycetaceae	Actinomyces radicidentis			0
GCA_900637295.1	52774	Actinomycetota	Actinomycetes	Actinomycetales	Actinomycetaceae	Actinomyces slackii			0
GCA_900637975.1	1656	Actinomycetota	Actinomycetes	Actinomycetales	Actinomycetaceae	Actinomyces viscosus			0
GCA_000724605.1	59505	Actinomycetota	Actinomycetes	Actinomycetales	Actinomycetaceae	Actinotignum schaalii			0
GCA_002860685.3	1870995	Actinomycetota	Actinomycetes	Actinomycetales	Actinomycetaceae	Actinotignum timonense			0
GCA_029625435.1	999183	Actinomycetota	Actinomycetes	Actinomycetales	Actinomycetaceae	Arcanobacterium canis			0
GCA_900475915.1	28264	Actinomycetota	Actinomycetes	Actinomycetales	Actinomycetaceae	Arcanobacterium haemolyticum			0
GCA_900105865.1	131112	Actinomycetota	Actinomycetes	Actinomycetales	Actinomycetaceae	Arcanobacterium phocae			0
GCA_029632765.1	1803177	Actinomycetota	Actinomycetes	Actinomycetales	Actinomycetaceae	Arcanobacterium wilhelmae			0
GCA_001856685.1	1912795	Actinomycetota	Actinomycetes	Actinomycetales	Actinomycetaceae	Boudabousia tangfeifanii			0
GCA_003971195.1	2496867	Actinomycetota	Actinomycetes	Actinomycetales	Actinomycetaceae	Flaviflexus ciconiae			0
GCA_003952265.1	1282737	Actinomycetota	Actinomycetes	Actinomycetales	Actinomycetaceae	Flaviflexus salsibiostraticola			0
GCA_002871995.2	66228	Actinomycetota	Actinomycetes	Actinomycetales	Actinomycetaceae	Gleimia europaea			0
GCA_000196535.1	548479	Actinomycetota	Actinomycetes	Actinomycetales	Actinomycetaceae	Mobiluncus curtisii			0
GCA_001746855.1	178339	Actinomycetota	Actinomycetes	Actinomycetales	Actinomycetaceae	Pauljensenia hongkongensis			0
GCA_031191545.1	1660	Actinomycetota	Actinomycetes	Actinomycetales	Actinomycetaceae	Schaalia odontolytica			0
GCA_900106055.1	131110	Actinomycetota	Actinomycetes	Actinomycetales	Actinomycetaceae	Schaalia radingae			0
GCA_030246965.1	59561	Actinomycetota	Actinomycetes	Actinomycetales	Actinomycetaceae	Trueperella bernardiae			0
GCA_900637955.1	312285	Actinomycetota	Actinomycetes	Actinomycetales	Actinomycetaceae	Trueperella bialowiezensis			0
GCA_000612055.1	1661	Actinomycetota	Actinomycetes	Actinomycetales	Actinomycetaceae	Trueperella pyogenes			0
GCA_002263515.1	414996	Actinomycetota	Actinomycetes	Actinopolysporales	Actinopolysporaceae	Actinopolyspora erythraea			0
GCA_001263395.1	1437605	Actinomycetota	Actinomycetes	Bifidobacteriales	Bifidobacteriaceae	Bifidobacterium actinocoloniiforme			0
GCA_000010425.1	367928	Actinomycetota	Actinomycetes	Bifidobacteriales	Bifidobacteriaceae	Bifidobacterium adolescentis			0
GCA_001025155.1	518635	Actinomycetota	Actinomycetes	Bifidobacteriales	Bifidobacteriaceae	Bifidobacterium angulatum			0
GCA_000022965.1	555970	Actinomycetota	Actinomycetes	Bifidobacteriales	Bifidobacteriaceae	Bifidobacterium animalis			0
GCA_002715865.1	1437594	Actinomycetota	Actinomycetes	Bifidobacteriales	Bifidobacteriaceae	Bifidobacterium asteroides			0
GCA_001025175.1	518634	Actinomycetota	Actinomycetes	Bifidobacteriales	Bifidobacteriaceae	Bifidobacterium breve			0
GCA_001025195.1	566552	Actinomycetota	Actinomycetes	Bifidobacteriales	Bifidobacteriaceae	Bifidobacterium catenulatum			0
GCA_002761235.1	35760	Actinomycetota	Actinomycetes	Bifidobacteriales	Bifidobacteriaceae	Bifidobacterium choerinum			0
GCA_000737865.1	1687	Actinomycetota	Actinomycetes	Bifidobacteriales	Bifidobacteriaceae	Bifidobacterium coryneforme			0
GCA_001042595.1	1150423	Actinomycetota	Actinomycetes	Bifidobacteriales	Bifidobacteriaceae	Bifidobacterium dentium			0
GCA_039830185.1	1454229	Actinomycetota	Actinomycetes	Bifidobacteriales	Bifidobacteriaceae	Bifidobacterium faecale			0
GCA_000196555.1	565042	Actinomycetota	Actinomycetes	Bifidobacteriales	Bifidobacteriaceae	Bifidobacterium longum			0
GCA_001025215.1	547043	Actinomycetota	Actinomycetes	Bifidobacteriales	Bifidobacteriaceae	Bifidobacterium pseudocatenulatum			0
GCA_002706665.1	1410605	Actinomycetota	Actinomycetes	Bifidobacteriales	Bifidobacteriaceae	Bifidobacterium pseudolongum			0
GCA_001042635.1	1150461	Actinomycetota	Actinomycetes	Bifidobacteriales	Bifidobacteriaceae	Bifidobacterium scardovii			0
GCA_033095945.1	2932182	Actinomycetota	Actinomycetes	Bifidobacteriales	Bifidobacteriaceae	Bombiscardovia apis			0
GCA_003812765.1	2702	Actinomycetota	Actinomycetes	Bifidobacteriales	Bifidobacteriaceae	Gardnerella vaginalis			0
GCA_001042675.1	864564	Actinomycetota	Actinomycetes	Bifidobacteriales	Bifidobacteriaceae	Parascardovia denticolens			0
GCA_001042695.1	1150468	Actinomycetota	Actinomycetes	Bifidobacteriales	Bifidobacteriaceae	Scardovia inopinata			0
GCA_002288305.1	1884916	Actinomycetota	Actinomycetes	Candidatus Nanopelagicales	Candidatus Nanopelagicaceae	Candidatus Nanopelagicus abundans			0
GCA_002288005.1	1884915	Actinomycetota	Actinomycetes	Candidatus Nanopelagicales	Candidatus Nanopelagicaceae	Candidatus Nanopelagicus hibericus			0
GCA_002287885.2	1884634	Actinomycetota	Actinomycetes	Candidatus Nanopelagicales	Candidatus Nanopelagicaceae	Candidatus Nanopelagicus limnes			0
GCA_002287965.1	1884914	Actinomycetota	Actinomycetes	Candidatus Nanopelagicales	Candidatus Nanopelagicaceae	Candidatus Planktophila dulcis			0
GCA_002288325.1	1884913	Actinomycetota	Actinomycetes	Candidatus Nanopelagicales	Candidatus Nanopelagicaceae	Candidatus Planktophila lacus			0
GCA_002288365.1	573600	Actinomycetota	Actinomycetes	Candidatus Nanopelagicales	Candidatus Nanopelagicaceae	Candidatus Planktophila limnetica			0
GCA_002288065.1	1884904	Actinomycetota	Actinomycetes	Candidatus Nanopelagicales	Candidatus Nanopelagicaceae	Candidatus Planktophila sulfonica			0
GCA_002288185.1	1884907	Actinomycetota	Actinomycetes	Candidatus Nanopelagicales	Candidatus Nanopelagicaceae	Candidatus Planktophila vernalis			0
GCA_002288145.1	1884905	Actinomycetota	Actinomycetes	Candidatus Nanopelagicales	Candidatus Nanopelagicaceae	Candidatus Planktophila versatilis			0
GCA_000024025.1	479433	Actinomycetota	Actinomycetes	Catenulisporales	Catenulisporaceae	Catenulispora acidiphila			0
GCA_000058485.1	326424	Actinomycetota	Actinomycetes	Frankiales	Frankiaceae	Frankia alni			0
GCA_000013345.1	106370	Actinomycetota	Actinomycetes	Frankiales	Frankiaceae	Frankia casuarinae			0
GCA_000166135.1	298654	Actinomycetota	Actinomycetes	Frankiales	Frankiaceae	Pseudofrankia inefficax			0
GCA_035320885.1	1564165	Actinomycetota	Actinomycetes	Geodermatophilales	Geodermatophilaceae	Blastococcus brunescens			0
GCA_000025345.1	526225	Actinomycetota	Actinomycetes	Geodermatophilales	Geodermatophilaceae	Geodermatophilus obscurus			0
GCA_000306785.1	2732864	Actinomycetota	Actinomycetes	Geodermatophilales	Geodermatophilaceae	Modestobacter italicus			0
GCA_000024545.1	446470	Actinomycetota	Actinomycetes	Glycomycetales	Glycomycetaceae	Stackebrandtia nassauensis			0
GCA_027247405.1	2944128	Actinomycetota	Actinomycetes	Jatrophihabitantales	Jatrophihabitantaceae	Jatrophihabitans cynanchi			0
GCA_900105925.1	419479	Actinomycetota	Actinomycetes	Jiangellales	Jiangellaceae	Jiangella alkaliphila			0
GCA_000017305.1	266940	Actinomycetota	Actinomycetes	Kineosporiales	Kineosporiaceae	Kineococcus radiotolerans			0
GCA_036240075.1	1464011	Actinomycetota	Actinomycetes	Kitasatosporales	Streptomycetaceae	[Kitasatospora] papulosa			0
GCA_035918135.1	235986	Actinomycetota	Actinomycetes	Kitasatosporales	Streptomycetaceae	Actinacidiphila glaucinigra			0
GCA_002082605.1	1894	Actinomycetota	Actinomycetes	Kitasatosporales	Streptomycetaceae	Kitasatospora aureofaciens			0
GCA_027627435.1	3004092	Actinomycetota	Actinomycetes	Kitasatosporales	Streptomycetaceae	Kitasatospora cathayae			0
GCA_036010405.1	67352	Actinomycetota	Actinomycetes	Kitasatosporales	Streptomycetaceae	Kitasatospora purpeofusca			0
GCA_000269985.1	452652	Actinomycetota	Actinomycetes	Kitasatosporales	Streptomycetaceae	Kitasatospora setae			0
GCA_003258605.2	2126346	Actinomycetota	Actinomycetes	Kitasatosporales	Streptomycetaceae	Peterkaempfera bronchialis			0
GCA_000237305.1	1003195	Actinomycetota	Actinomycetes	Kitasatosporales	Streptomycetaceae	Streptantibioticus cattleyicolor			0
GCA_000359525.1	1886	Actinomycetota	Actinomycetes	Kitasatosporales	Streptomycetaceae	Streptomyces albidoflavus			0
GCA_008704395.1	132473	Actinomycetota	Actinomycetes	Kitasatosporales	Streptomycetaceae	Streptomyces alboniger			0
GCA_024752535.1	1888	Actinomycetota	Actinomycetes	Kitasatosporales	Streptomycetaceae	Streptomyces albus			0
GCA_001267885.1	278992	Actinomycetota	Actinomycetes	Kitasatosporales	Streptomycetaceae	Streptomyces ambofaciens			0
GCA_035917655.1	68174	Actinomycetota	Actinomycetes	Kitasatosporales	Streptomycetaceae	Streptomyces anthocyanicus			0
GCA_030291795.1	68175	Actinomycetota	Actinomycetes	Kitasatosporales	Streptomycetaceae	Streptomyces antimycoticus			0
GCA_001434355.1	1892	Actinomycetota	Actinomycetes	Kitasatosporales	Streptomycetaceae	Streptomyces anulatus			0
GCA_003955715.1	2548456	Actinomycetota	Actinomycetes	Kitasatosporales	Streptomycetaceae	Streptomyces aquilus			0
GCA_003355155.1	83291	Actinomycetota	Actinomycetes	Kitasatosporales	Streptomycetaceae	Streptomyces armeniacus			0
GCA_003330865.1	1893	Actinomycetota	Actinomycetes	Kitasatosporales	Streptomycetaceae	Streptomyces atratus			0
GCA_000280865.2	1160718	Actinomycetota	Actinomycetes	Kitasatosporales	Streptomycetaceae	Streptomyces auratus			0
GCA_000009765.2	227882	Actinomycetota	Actinomycetes	Kitasatosporales	Streptomycetaceae	Streptomyces avermitilis			0
GCA_036172715.1	67280	Actinomycetota	Actinomycetes	Kitasatosporales	Streptomycetaceae	Streptomyces bobili			0
GCA_003261055.1	2184053	Actinomycetota	Actinomycetes	Kitasatosporales	Streptomycetaceae	Streptomyces cadmiisoli			0
GCA_006716135.1	67282	Actinomycetota	Actinomycetes	Kitasatosporales	Streptomycetaceae	Streptomyces calvus			0
GCA_027625935.1	3004093	Actinomycetota	Actinomycetes	Kitasatosporales	Streptomycetaceae	Streptomyces camelliae			0
GCA_036178885.1	285557	Actinomycetota	Actinomycetes	Kitasatosporales	Streptomycetaceae	Streptomyces caniferus			0
GCA_036177905.1	58343	Actinomycetota	Actinomycetes	Kitasatosporales	Streptomycetaceae	Streptomyces canus			0
GCA_025133285.1	285558	Actinomycetota	Actinomycetes	Kitasatosporales	Streptomycetaceae	Streptomyces carpaticus			0
GCA_029760955.1	3031124	Actinomycetota	Actinomycetes	Kitasatosporales	Streptomycetaceae	Streptomyces cathayae			0
GCA_035977975.1	58344	Actinomycetota	Actinomycetes	Kitasatosporales	Streptomycetaceae	Streptomyces celluloflavus			0
GCA_008704715.1	1969	Actinomycetota	Actinomycetes	Kitasatosporales	Streptomycetaceae	Streptomyces chartreusis			0
GCA_009299385.1	67260	Actinomycetota	Actinomycetes	Kitasatosporales	Streptomycetaceae	Streptomyces cinereoruber			0
GCA_027270315.1	67287	Actinomycetota	Actinomycetes	Kitasatosporales	Streptomycetaceae	Streptomyces cinnabarinus			0
GCA_005519465.1	1901	Actinomycetota	Actinomycetes	Kitasatosporales	Streptomycetaceae	Streptomyces clavuligerus			0
GCA_008705135.1	116188	Actinomycetota	Actinomycetes	Kitasatosporales	Streptomycetaceae	Streptomyces coeruleorubidus			0
GCA_031348265.1	42684	Actinomycetota	Actinomycetes	Kitasatosporales	Streptomycetaceae	Streptomyces collinus			0
GCA_003963535.1	2496836	Actinomycetota	Actinomycetes	Kitasatosporales	Streptomycetaceae	Streptomyces cyaneochromogenes			0
GCA_033109485.1	66883	Actinomycetota	Actinomycetes	Kitasatosporales	Streptomycetaceae	Streptomyces cyaneofuscatus			0
GCA_025642135.1	2981134	Actinomycetota	Actinomycetes	Kitasatosporales	Streptomycetaceae	Streptomyces cynarae			0
GCA_003675325.1	1442032	Actinomycetota	Actinomycetes	Kitasatosporales	Streptomycetaceae	Streptomyces dangxiongensis			0
GCA_000349325.1	1214101	Actinomycetota	Actinomycetes	Kitasatosporales	Streptomycetaceae	Streptomyces davaonensis			0
GCA_002946835.1	2049881	Actinomycetota	Actinomycetes	Kitasatosporales	Streptomycetaceae	Streptomyces dengpaensis			0
GCA_026153355.1	2991496	Actinomycetota	Actinomycetes	Kitasatosporales	Streptomycetaceae	Streptomyces endophytica			0
GCA_036170895.1	285574	Actinomycetota	Actinomycetes	Kitasatosporales	Streptomycetaceae	Streptomyces erythrochromogenes			0
GCA_036346855.1	146819	Actinomycetota	Actinomycetes	Kitasatosporales	Streptomycetaceae	Streptomyces europaeiscabiei			0
GCA_009498275.1	2662397	Actinomycetota	Actinomycetes	Kitasatosporales	Streptomycetaceae	Streptomyces fagopyri			0
GCA_001735805.1	1904616	Actinomycetota	Actinomycetes	Kitasatosporales	Streptomycetaceae	Streptomyces fodineus			0
GCA_008704425.1	1319510	Actinomycetota	Actinomycetes	Kitasatosporales	Streptomycetaceae	Streptomyces fradiae			0
GCA_008704575.1	33899	Actinomycetota	Actinomycetes	Kitasatosporales	Streptomycetaceae	Streptomyces galilaeus			0
GCA_002082195.1	553510	Actinomycetota	Actinomycetes	Kitasatosporales	Streptomycetaceae	Streptomyces gilvosporeus			0
GCA_000261345.2	1172567	Actinomycetota	Actinomycetes	Kitasatosporales	Streptomycetaceae	Streptomyces globisporus			0
GCA_027942015.1	1942	Actinomycetota	Actinomycetes	Kitasatosporales	Streptomycetaceae	Streptomyces goshikiensis			0
GCA_030294945.1	68212	Actinomycetota	Actinomycetes	Kitasatosporales	Streptomycetaceae	Streptomyces graminofaciens			0
GCA_037099765.1	68213	Actinomycetota	Actinomycetes	Kitasatosporales	Streptomycetaceae	Streptomyces griseoaurantiacus			0
GCA_001542625.2	68214	Actinomycetota	Actinomycetes	Kitasatosporales	Streptomycetaceae	Streptomyces griseochromogenes			0
GCA_003595235.1	67304	Actinomycetota	Actinomycetes	Kitasatosporales	Streptomycetaceae	Streptomyces griseorubiginosus			0
GCA_000010605.1	455632	Actinomycetota	Actinomycetes	Kitasatosporales	Streptomycetaceae	Streptomyces griseus			0
GCA_004803895.1	67305	Actinomycetota	Actinomycetes	Kitasatosporales	Streptomycetaceae	Streptomyces hawaiiensis			0
GCA_035918035.1	35620	Actinomycetota	Actinomycetes	Kitasatosporales	Streptomycetaceae	Streptomyces hirsutus			0
GCA_037126205.1	68042	Actinomycetota	Actinomycetes	Kitasatosporales	Streptomycetaceae	Streptomyces hygroscopicus			0
GCA_036287475.1	68219	Actinomycetota	Actinomycetes	Kitasatosporales	Streptomycetaceae	Streptomyces iakyrus			0
GCA_001027185.1	665007	Actinomycetota	Actinomycetes	Kitasatosporales	Streptomycetaceae	Streptomyces incarnatus			0
GCA_031593255.1	67308	Actinomycetota	Actinomycetes	Kitasatosporales	Streptomycetaceae	Streptomyces janthinus			0
GCA_036189845.1	235987	Actinomycetota	Actinomycetes	Kitasatosporales	Streptomycetaceae	Streptomyces jietaisiensis			0
GCA_008704495.1	1967	Actinomycetota	Actinomycetes	Kitasatosporales	Streptomycetaceae	Streptomyces kanamyceticus			0
GCA_003428925.1	188770	Actinomycetota	Actinomycetes	Kitasatosporales	Streptomycetaceae	Streptomyces koyangensis			0
GCA_030719275.1	887464	Actinomycetota	Actinomycetes	Kitasatosporales	Streptomycetaceae	Streptomyces laculatispora			0
GCA_002803845.1	58340	Actinomycetota	Actinomycetes	Kitasatosporales	Streptomycetaceae	Streptomyces lavendulae			0
GCA_001013905.1	1437453	Actinomycetota	Actinomycetes	Kitasatosporales	Streptomycetaceae	Streptomyces leeuwenhoekii			0
GCA_027497475.1	68044	Actinomycetota	Actinomycetes	Kitasatosporales	Streptomycetaceae	Streptomyces libani			0
GCA_001685355.1	1915	Actinomycetota	Actinomycetes	Kitasatosporales	Streptomycetaceae	Streptomyces lincolnensis			0
GCA_003054555.1	1535768	Actinomycetota	Actinomycetes	Kitasatosporales	Streptomycetaceae	Streptomyces lunaelactis			0
GCA_031679605.1	3026192	Actinomycetota	Actinomycetes	Kitasatosporales	Streptomycetaceae	Streptomyces luomodiensis			0
GCA_002591335.1	92644	Actinomycetota	Actinomycetes	Kitasatosporales	Streptomycetaceae	Streptomyces malaysiensis			0
GCA_036073155.1	68239	Actinomycetota	Actinomycetes	Kitasatosporales	Streptomycetaceae	Streptomyces mirabilis			0
GCA_025231465.1	33900	Actinomycetota	Actinomycetes	Kitasatosporales	Streptomycetaceae	Streptomyces murinus			0
GCA_037414505.1	55404	Actinomycetota	Actinomycetes	Kitasatosporales	Streptomycetaceae	Streptomyces netropsis			0
GCA_003074055.1	1827580	Actinomycetota	Actinomycetes	Kitasatosporales	Streptomycetaceae	Streptomyces nigra			0
GCA_027626975.1	1920	Actinomycetota	Actinomycetes	Kitasatosporales	Streptomycetaceae	Streptomyces nigrescens			0
GCA_008704555.1	28894	Actinomycetota	Actinomycetes	Kitasatosporales	Streptomycetaceae	Streptomyces nitrosporeus			0
GCA_036227585.1	193462	Actinomycetota	Actinomycetes	Kitasatosporales	Streptomycetaceae	Streptomyces niveus			0
GCA_008704995.1	40318	Actinomycetota	Actinomycetes	Kitasatosporales	Streptomycetaceae	Streptomyces nodosus			0
GCA_003344965.1	2282738	Actinomycetota	Actinomycetes	Kitasatosporales	Streptomycetaceae	Streptomyces paludis			0
GCA_001660045.1	146923	Actinomycetota	Actinomycetes	Kitasatosporales	Streptomycetaceae	Streptomyces parvulus			0
GCA_035957715.1	1923	Actinomycetota	Actinomycetes	Kitasatosporales	Streptomycetaceae	Streptomyces phaeochromogenes			0
GCA_009184865.1	2653200	Actinomycetota	Actinomycetes	Kitasatosporales	Streptomycetaceae	Streptomyces phaeolivaceus			0
GCA_040746085.1	1150371	Actinomycetota	Actinomycetes	Kitasatosporales	Streptomycetaceae	Streptomyces phytohabitans			0
GCA_008704855.1	58346	Actinomycetota	Actinomycetes	Kitasatosporales	Streptomycetaceae	Streptomyces platensis			0
GCA_000802245.2	1355015	Actinomycetota	Actinomycetes	Kitasatosporales	Streptomycetaceae	Streptomyces pluripotens			0
GCA_008704445.1	67345	Actinomycetota	Actinomycetes	Kitasatosporales	Streptomycetaceae	Streptomyces prasinus			0
GCA_001278075.1	38300	Actinomycetota	Actinomycetes	Kitasatosporales	Streptomycetaceae	Streptomyces pristinaespiralis			0
GCA_036345035.1	67350	Actinomycetota	Actinomycetes	Kitasatosporales	Streptomycetaceae	Streptomyces pseudovenezuelae			0
GCA_001611795.1	1783515	Actinomycetota	Actinomycetes	Kitasatosporales	Streptomycetaceae	Streptomyces qaidamensis			0
GCA_007856155.1	2599401	Actinomycetota	Actinomycetes	Kitasatosporales	Streptomycetaceae	Streptomyces qinzhouensis			0
GCA_000331185.2	1265868	Actinomycetota	Actinomycetes	Kitasatosporales	Streptomycetaceae	Streptomyces rimosus			0
GCA_030863865.1	1928	Actinomycetota	Actinomycetes	Kitasatosporales	Streptomycetaceae	Streptomyces rochei			0
GCA_000497445.1	1352936	Actinomycetota	Actinomycetes	Kitasatosporales	Streptomycetaceae	Streptomyces roseochromogenus			0
GCA_000091305.1	680198	Actinomycetota	Actinomycetes	Kitasatosporales	Streptomycetaceae	Streptomyces scabiei			0
GCA_035917595.1	452529	Actinomycetota	Actinomycetes	Kitasatosporales	Streptomycetaceae	Streptomyces scopuliridis			0
GCA_004328625.1	73044	Actinomycetota	Actinomycetes	Kitasatosporales	Streptomycetaceae	Streptomyces seoulensis			0
GCA_008704795.1	68270	Actinomycetota	Actinomycetes	Kitasatosporales	Streptomycetaceae	Streptomyces spectabilis			0
GCA_003122365.1	1690221	Actinomycetota	Actinomycetes	Kitasatosporales	Streptomycetaceae	Streptomyces spongiicola			0
GCA_008704535.1	36818	Actinomycetota	Actinomycetes	Kitasatosporales	Streptomycetaceae	Streptomyces subrutilus			0
GCA_000154965.1	463191	Actinomycetota	Actinomycetes	Kitasatosporales	Streptomycetaceae	Streptomyces sviceus			0
GCA_026427415.1	67367	Actinomycetota	Actinomycetes	Kitasatosporales	Streptomycetaceae	Streptomyces tanashiensis			0
GCA_036204065.1	68274	Actinomycetota	Actinomycetes	Kitasatosporales	Streptomycetaceae	Streptomyces tauricus			0
GCA_003097515.1	2174846	Actinomycetota	Actinomycetes	Kitasatosporales	Streptomycetaceae	Streptomyces tirandamycinicus			0
GCA_003932715.1	83656	Actinomycetota	Actinomycetes	Kitasatosporales	Streptomycetaceae	Streptomyces tsukubensis			0
GCA_027497495.1	47759	Actinomycetota	Actinomycetes	Kitasatosporales	Streptomycetaceae	Streptomyces tubercidicus			0
GCA_036250755.1	1048205	Actinomycetota	Actinomycetes	Kitasatosporales	Streptomycetaceae	Streptomyces uncialis			0
GCA_008639165.1	953739	Actinomycetota	Actinomycetes	Kitasatosporales	Streptomycetaceae	Streptomyces venezuelae			0
GCA_000830005.1	362257	Actinomycetota	Actinomycetes	Kitasatosporales	Streptomycetaceae	Streptomyces vietnamensis			0
GCA_008704935.1	1960	Actinomycetota	Actinomycetes	Kitasatosporales	Streptomycetaceae	Streptomyces vinaceus			0
GCA_033406955.1	1935	Actinomycetota	Actinomycetes	Kitasatosporales	Streptomycetaceae	Streptomyces violaceoruber			0
GCA_036014075.1	1936	Actinomycetota	Actinomycetes	Kitasatosporales	Streptomycetaceae	Streptomyces violaceus			0
GCA_008704515.1	665577	Actinomycetota	Actinomycetes	Kitasatosporales	Streptomycetaceae	Streptomyces viridosporus			0
GCA_028421465.1	67385	Actinomycetota	Actinomycetes	Kitasatosporales	Streptomycetaceae	Streptomyces xanthophaeus			0
GCA_000993785.3	408015	Actinomycetota	Actinomycetes	Kitasatosporales	Streptomycetaceae	Streptomyces xiamenensis			0
GCA_029011865.1	156453	Actinomycetota	Actinomycetes	Kitasatosporales	Streptomycetaceae	Streptomyces yunnanensis			0
GCA_000023105.1	471853	Actinomycetota	Actinomycetes	Micrococcales	Beutenbergiaceae	Beutenbergia cavernae			0
GCA_006349365.1	2585135	Actinomycetota	Actinomycetes	Micrococcales	Bogoriellaceae	Georgenia wutianyii			0
GCA_006352065.1	2589797	Actinomycetota	Actinomycetes	Micrococcales	Bogoriellaceae	Georgenia yuyongxinii			0
GCA_003932995.1	273384	Actinomycetota	Actinomycetes	Micrococcales	Brevibacteriaceae	Brevibacterium aurantiacum			0
GCA_003999335.1	1703	Actinomycetota	Actinomycetes	Micrococcales	Brevibacteriaceae	Brevibacterium linens			0
GCA_900105045.1	629680	Actinomycetota	Actinomycetes	Micrococcales	Brevibacteriaceae	Brevibacterium sandarakinum			0
GCA_900105315.1	1136497	Actinomycetota	Actinomycetes	Micrococcales	Brevibacteriaceae	Brevibacterium siliguriense			0
GCA_026168515.1	2909672	Actinomycetota	Actinomycetes	Micrococcales	Brevibacteriaceae	Brevibacterium spongiae			0
GCA_025787225.1	2909229	Actinomycetota	Actinomycetes	Micrococcales	Brevibacteriaceae	Saxibacter everestensis			0
GCA_000212695.1	590998	Actinomycetota	Actinomycetes	Micrococcales	Cellulomonadaceae	Cellulomonas fimi			0
GCA_000092865.1	446466	Actinomycetota	Actinomycetes	Micrococcales	Cellulomonadaceae	Cellulomonas flavigena			0
GCA_000218545.1	593907	Actinomycetota	Actinomycetes	Micrococcales	Cellulomonadaceae	Cellulomonas gilvus			0
GCA_004798685.1	2566013	Actinomycetota	Actinomycetes	Micrococcales	Cellulomonadaceae	Cellulomonas shaoxiangyii			0
GCA_900105445.1	545619	Actinomycetota	Actinomycetes	Micrococcales	Cellulomonadaceae	Paraoerskovia marina			0
GCA_030296575.1	1138587	Actinomycetota	Actinomycetes	Micrococcales	Cellulomonadaceae	Paraoerskovia sediminicola			0
GCA_032102965.1	3075620	Actinomycetota	Actinomycetes	Micrococcales	Demequinaceae	Demequina capsici			0
GCA_002216795.1	2017485	Actinomycetota	Actinomycetes	Micrococcales	Dermabacteraceae	Brachybacterium avium			0
GCA_002407065.1	1331682	Actinomycetota	Actinomycetes	Micrococcales	Dermabacteraceae	Brachybacterium ginsengisoli			0
GCA_025725725.1	1652028	Actinomycetota	Actinomycetes	Micrococcales	Dermabacteraceae	Brachybacterium huguangmaarense			0
GCA_003355475.1	556288	Actinomycetota	Actinomycetes	Micrococcales	Dermabacteraceae	Brachybacterium saurashtrense			0
GCA_002407185.1	2017484	Actinomycetota	Actinomycetes	Micrococcales	Dermabacteraceae	Brachybacterium vulturis			0
GCA_001678905.1	1630135	Actinomycetota	Actinomycetes	Micrococcales	Dermabacteraceae	Dermabacter vaginalis			0
GCA_033106145.1	521392	Actinomycetota	Actinomycetes	Micrococcales	Dermabacteraceae	Helcobacillus massiliensis			0
GCA_030296655.1	1535208	Actinomycetota	Actinomycetes	Micrococcales	Dermacoccaceae	Barrientosiimonas endolithica			0
GCA_000725405.1	1274	Actinomycetota	Actinomycetes	Micrococcales	Dermacoccaceae	Dermacoccus nishinomiyaensis			0
GCA_001190945.1	571913	Actinomycetota	Actinomycetes	Micrococcales	Dermacoccaceae	Luteipulveratus mongoliensis			0
GCA_900187045.1	1863	Actinomycetota	Actinomycetes	Micrococcales	Dermatophilaceae	Dermatophilus congolensis			0
GCA_000184685.1	710696	Actinomycetota	Actinomycetes	Micrococcales	Intrasporangiaceae	Intrasporangium calvum			0
GCA_003721155.4	262209	Actinomycetota	Actinomycetes	Micrococcales	Intrasporangiaceae	Janibacter melonis			0
GCA_039636765.1	103817	Actinomycetota	Actinomycetes	Micrococcales	Intrasporangiaceae	Janibacter terrae			0
GCA_900104525.1	443156	Actinomycetota	Actinomycetes	Micrococcales	Intrasporangiaceae	Pedococcus dokdonensis			0
GCA_900475835.1	43674	Actinomycetota	Actinomycetes	Micrococcales	Jonesiaceae	Jonesia denitrificans			0
GCA_900104705.1	684552	Actinomycetota	Actinomycetes	Micrococcales	Microbacteriaceae	Agrococcus carbonis			0
GCA_900099705.1	399736	Actinomycetota	Actinomycetes	Micrococcales	Microbacteriaceae	Agrococcus jejuensis			0
GCA_001660485.1	453304	Actinomycetota	Actinomycetes	Micrococcales	Microbacteriaceae	Agromyces aureus			0
GCA_003070885.1	2080742	Actinomycetota	Actinomycetes	Micrococcales	Microbacteriaceae	Agromyces badenianii			0
GCA_900104685.1	589382	Actinomycetota	Actinomycetes	Micrococcales	Microbacteriaceae	Agromyces flavus			0
GCA_008365295.1	2592652	Actinomycetota	Actinomycetes	Micrococcales	Microbacteriaceae	Agromyces intestinalis			0
GCA_030296695.1	1858653	Actinomycetota	Actinomycetes	Micrococcales	Microbacteriaceae	Agromyces mangrovi			0
GCA_004135405.1	2509455	Actinomycetota	Actinomycetes	Micrococcales	Microbacteriaceae	Agromyces protaetiae			0
GCA_002355535.1	708131	Actinomycetota	Actinomycetes	Micrococcales	Microbacteriaceae	Aurantimicrobium minutum			0
GCA_003194085.1	1987356	Actinomycetota	Actinomycetes	Micrococcales	Microbacteriaceae	Aurantimicrobium photophilum			0
GCA_001854225.1	535712	Actinomycetota	Actinomycetes	Micrococcales	Microbacteriaceae	Candidatus Rhodoluna planktonica			0
GCA_000355695.1	1097677	Actinomycetota	Actinomycetes	Micrococcales	Microbacteriaceae	Clavibacter nebraskensis			0
GCA_000069225.1	31964	Actinomycetota	Actinomycetes	Micrococcales	Microbacteriaceae	Clavibacter sepedonicus			0
GCA_002096055.1	1619308	Actinomycetota	Actinomycetes	Micrococcales	Microbacteriaceae	Cnuibacter physcomitrellae			0
GCA_024925425.1	2035	Actinomycetota	Actinomycetes	Micrococcales	Microbacteriaceae	Curtobacterium flaccumfaciens			0
GCA_025451635.1	159612	Actinomycetota	Actinomycetes	Micrococcales	Microbacteriaceae	Curtobacterium poinsettiae			0
GCA_030296615.1	1268041	Actinomycetota	Actinomycetes	Micrococcales	Microbacteriaceae	Frondihabitans sucicola			0
GCA_003627055.1	2419771	Actinomycetota	Actinomycetes	Micrococcales	Microbacteriaceae	Gryllotalpicola protaetiae			0
GCA_003010915.2	256821	Actinomycetota	Actinomycetes	Micrococcales	Microbacteriaceae	Gulosibacter molinativorax			0
GCA_007859675.1	2599293	Actinomycetota	Actinomycetes	Micrococcales	Microbacteriaceae	Humibacter ginsenosidimutans			0
GCA_000470775.1	1389489	Actinomycetota	Actinomycetes	Micrococcales	Microbacteriaceae	Leifsonia xyli			0
GCA_004028235.1	1935379	Actinomycetota	Actinomycetes	Micrococcales	Microbacteriaceae	Leucobacter muris			0
GCA_004208635.1	1784719	Actinomycetota	Actinomycetes	Micrococcales	Microbacteriaceae	Leucobacter triazinivorans			0
GCA_030369635.1	33883	Actinomycetota	Actinomycetes	Micrococcales	Microbacteriaceae	Microbacterium arborescens			0
GCA_001974985.1	36805	Actinomycetota	Actinomycetes	Micrococcales	Microbacteriaceae	Microbacterium aurum			0
GCA_025583665.1	582680	Actinomycetota	Actinomycetes	Micrococcales	Microbacteriaceae	Microbacterium azadirachtae			0
GCA_008727755.1	2614638	Actinomycetota	Actinomycetes	Micrococcales	Microbacteriaceae	Microbacterium caowuchunii			0
GCA_001652465.1	84292	Actinomycetota	Actinomycetes	Micrococcales	Microbacteriaceae	Microbacterium chocolatum			0
GCA_003367705.1	104336	Actinomycetota	Actinomycetes	Micrococcales	Microbacteriaceae	Microbacterium foliorum			0
GCA_029094505.1	3028316	Actinomycetota	Actinomycetes	Micrococcales	Microbacteriaceae	Microbacterium horticulturae			0
GCA_003991875.1	1072463	Actinomycetota	Actinomycetes	Micrococcales	Microbacteriaceae	Microbacterium lemovicicum			0
GCA_036324365.1	3079935	Actinomycetota	Actinomycetes	Micrococcales	Microbacteriaceae	Microbacterium limosum			0
GCA_008727775.1	2614639	Actinomycetota	Actinomycetes	Micrococcales	Microbacteriaceae	Microbacterium lushaniae			0
GCA_024971095.1	2810535	Actinomycetota	Actinomycetes	Micrococcales	Microbacteriaceae	Microbacterium neungamense			0
GCA_001975955.2	273677	Actinomycetota	Actinomycetes	Micrococcales	Microbacteriaceae	Microbacterium oleivorans			0
GCA_900105335.1	199592	Actinomycetota	Actinomycetes	Micrococcales	Microbacteriaceae	Microbacterium paraoxydans			0
GCA_035231185.1	1816425	Actinomycetota	Actinomycetes	Micrococcales	Microbacteriaceae	Microbacterium plantarum			0
GCA_004135285.1	2509458	Actinomycetota	Actinomycetes	Micrococcales	Microbacteriaceae	Microbacterium protaetiae			0
GCA_900100885.1	370764	Actinomycetota	Actinomycetes	Micrococcales	Microbacteriaceae	Microbacterium pygmaeum			0
GCA_034120055.1	1678237	Actinomycetota	Actinomycetes	Micrococcales	Microbacteriaceae	Microbacterium rhizosphaerae			0
GCA_004564075.1	904291	Actinomycetota	Actinomycetes	Micrococcales	Microbacteriaceae	Microbacterium sediminis			0
GCA_030296555.1	683047	Actinomycetota	Actinomycetes	Micrococcales	Microbacteriaceae	Microbacterium suwonense			0
GCA_025758395.1	344163	Actinomycetota	Actinomycetes	Micrococcales	Microbacteriaceae	Microbacterium terricola			0
GCA_004564355.1	2541726	Actinomycetota	Actinomycetes	Micrococcales	Microbacteriaceae	Microbacterium wangchenii			0
GCA_026625045.1	2994971	Actinomycetota	Actinomycetes	Micrococcales	Microbacteriaceae	Microcella daejeonensis			0
GCA_900104895.1	412690	Actinomycetota	Actinomycetes	Micrococcales	Microbacteriaceae	Microterricola viridarii			0
GCA_003065425.1	2079792	Actinomycetota	Actinomycetes	Micrococcales	Microbacteriaceae	Mycetocola zhujimingii			0
GCA_030296595.1	1162966	Actinomycetota	Actinomycetes	Micrococcales	Microbacteriaceae	Naasia aerilata			0
GCA_002950575.1	1159327	Actinomycetota	Actinomycetes	Micrococcales	Microbacteriaceae	Pontimonas salivibrio			0
GCA_003627075.1	2419774	Actinomycetota	Actinomycetes	Micrococcales	Microbacteriaceae	Protaetiibacter intestinalis			0
GCA_008365275.1	2592654	Actinomycetota	Actinomycetes	Micrococcales	Microbacteriaceae	Protaetiibacter larvae			0
GCA_004011135.1	1328866	Actinomycetota	Actinomycetes	Micrococcales	Microbacteriaceae	Rathayibacter festucae			0
GCA_004011115.1	59737	Actinomycetota	Actinomycetes	Micrococcales	Microbacteriaceae	Rathayibacter iranicus			0
GCA_004011095.1	33887	Actinomycetota	Actinomycetes	Micrococcales	Microbacteriaceae	Rathayibacter rathayi			0
GCA_001641005.1	33888	Actinomycetota	Actinomycetes	Micrococcales	Microbacteriaceae	Rathayibacter tritici			0
GCA_000699505.1	529884	Actinomycetota	Actinomycetes	Micrococcales	Microbacteriaceae	Rhodoluna lacicola			0
GCA_028736055.1	37921	Actinomycetota	Actinomycetes	Micrococcales	Micrococcaceae	Arthrobacter agilis			0
GCA_000755585.2	656366	Actinomycetota	Actinomycetes	Micrococcales	Micrococcaceae	Arthrobacter alpinus			0
GCA_002849715.1	37928	Actinomycetota	Actinomycetes	Micrococcales	Micrococcaceae	Arthrobacter crystallopoietes			0
GCA_025244825.1	2964609	Actinomycetota	Actinomycetes	Micrococcales	Micrococcaceae	Arthrobacter jinronghuae			0
GCA_025244925.1	2964616	Actinomycetota	Actinomycetes	Micrococcales	Micrococcaceae	Arthrobacter zhaoxinii			0
GCA_029853775.1	678932	Actinomycetota	Actinomycetes	Micrococcales	Micrococcaceae	Auritidibacter ignavus			0
GCA_000197735.1	861360	Actinomycetota	Actinomycetes	Micrococcales	Micrococcaceae	Glutamicibacter arilaitensis			0
GCA_006094275.1	162496	Actinomycetota	Actinomycetes	Micrococcales	Micrococcaceae	Glutamicibacter creatinolyticus			0
GCA_001302565.1	1933880	Actinomycetota	Actinomycetes	Micrococcales	Micrococcaceae	Glutamicibacter halophytocola			0
GCA_001482365.1	446860	Actinomycetota	Actinomycetes	Micrococcales	Micrococcaceae	Kocuria flava			0
GCA_004328535.1	1049583	Actinomycetota	Actinomycetes	Micrococcales	Micrococcaceae	Kocuria indica			0
GCA_035990065.1	72000	Actinomycetota	Actinomycetes	Micrococcales	Micrococcaceae	Kocuria rhizophila			0
GCA_900475555.1	465515	Actinomycetota	Actinomycetes	Micrococcales	Micrococcaceae	Micrococcus luteus			0
GCA_001887245.1	556325	Actinomycetota	Actinomycetes	Micrococcales	Micrococcaceae	Neomicrococcus aestuarii			0
GCA_000022025.1	452863	Actinomycetota	Actinomycetes	Micrococcales	Micrococcaceae	Pseudarthrobacter chlorophenolicus			0
GCA_030323865.1	410837	Actinomycetota	Actinomycetes	Micrococcales	Micrococcaceae	Pseudarthrobacter defluvii			0
GCA_900105535.1	728066	Actinomycetota	Actinomycetes	Micrococcales	Micrococcaceae	Pseudarthrobacter equi			0
GCA_034258515.1	1671	Actinomycetota	Actinomycetes	Micrococcales	Micrococcaceae	Pseudarthrobacter oxydans			0
GCA_000950575.1	1618207	Actinomycetota	Actinomycetes	Micrococcales	Micrococcaceae	Psychromicrobium lacuslunae			0
GCA_000018885.1	288705	Actinomycetota	Actinomycetes	Micrococcales	Micrococcaceae	Renibacterium salmoninarum			0
GCA_000164695.2	762948	Actinomycetota	Actinomycetes	Micrococcales	Micrococcaceae	Rothia dentocariosa			0
GCA_001577305.1	37927	Actinomycetota	Actinomycetes	Micrococcales	Micrococcaceae	Sinomonas atrocyanea			0
GCA_003351765.1	2283195	Actinomycetota	Actinomycetes	Micrococcales	Ornithinimicrobiaceae	Ornithinimicrobium avium			0
GCA_007197575.1	2594265	Actinomycetota	Actinomycetes	Micrococcales	Ornithinimicrobiaceae	Ornithinimicrobium ciconiae			0
GCA_008843165.1	2593973	Actinomycetota	Actinomycetes	Micrococcales	Ornithinimicrobiaceae	Ornithinimicrobium pratense			0
GCA_001685415.1	1758689	Actinomycetota	Actinomycetes	Micrococcales	Ornithinimicrobiaceae	Serinicoccus hydrothermalis			0
GCA_009708005.2	2587808	Actinomycetota	Actinomycetes	Micrococcales	Promicromonosporaceae	Cellulosimicrobium protaetiae			0
GCA_001636295.1	1300344	Actinomycetota	Actinomycetes	Micrococcales	Promicromonosporaceae	Isoptericola dokdonensis			0
GCA_000215105.1	743718	Actinomycetota	Actinomycetes	Micrococcales	Promicromonosporaceae	Isoptericola variabilis			0
GCA_004135345.1	2509459	Actinomycetota	Actinomycetes	Micrococcales	Promicromonosporaceae	Xylanimonas allomyrinae			0
GCA_000024965.1	446471	Actinomycetota	Actinomycetes	Micrococcales	Promicromonosporaceae	Xylanimonas cellulosilytica			0
GCA_004135385.1	2509457	Actinomycetota	Actinomycetes	Micrococcales	Promicromonosporaceae	Xylanimonas protaetiae			0
GCA_000024925.1	446469	Actinomycetota	Actinomycetes	Micrococcales	Sanguibacteraceae	Sanguibacter keddieii			0
GCA_000196075.1	218496	Actinomycetota	Actinomycetes	Micrococcales	Tropherymataceae	Tropheryma whipplei			0
GCA_009429125.1	1133546	Actinomycetota	Actinomycetes	Micrococcales		Luteimicrobium xylanilyticum			0
GCA_900104725.1	113562	Actinomycetota	Actinomycetes	Micromonosporales	Micromonosporaceae	Actinoplanes derwentensis			0
GCA_000284295.1	512565	Actinomycetota	Actinomycetes	Micromonosporales	Micromonosporaceae	Actinoplanes missouriensis			0
GCA_030252345.1	3040509	Actinomycetota	Actinomycetes	Micromonosporales	Micromonosporaceae	Actinoplanes oblitus			0
GCA_033097365.1	512349	Actinomycetota	Actinomycetes	Micromonosporales	Micromonosporaceae	Actinoplanes sichuanensis			0
GCA_000494755.1	1246995	Actinomycetota	Actinomycetes	Micromonosporales	Micromonosporaceae	Amorphoplanes friuliensis			0
GCA_025264705.1	35754	Actinomycetota	Actinomycetes	Micromonosporales	Micromonosporaceae	Dactylosporangium aurantiacum			0
GCA_025137375.1	53359	Actinomycetota	Actinomycetes	Micromonosporales	Micromonosporaceae	Dactylosporangium fulvum			0
GCA_025264685.1	47989	Actinomycetota	Actinomycetes	Micromonosporales	Micromonosporaceae	Dactylosporangium roseum			0
GCA_000145235.1	644283	Actinomycetota	Actinomycetes	Micromonosporales	Micromonosporaceae	Micromonospora aurantiaca			0
GCA_900089595.1	261654	Actinomycetota	Actinomycetes	Micromonosporales	Micromonosporaceae	Micromonospora auratinigra			0
GCA_028993575.1	3028804	Actinomycetota	Actinomycetes	Micromonosporales	Micromonosporaceae	Micromonospora cathayae			0
GCA_028768405.1	1874	Actinomycetota	Actinomycetes	Micromonosporales	Micromonosporaceae	Micromonospora chalcea			0
GCA_900091505.1	356851	Actinomycetota	Actinomycetes	Micromonosporales	Micromonosporaceae	Micromonospora chokoriensis			0
GCA_900091455.1	285665	Actinomycetota	Actinomycetes	Micromonosporales	Micromonosporaceae	Micromonospora coriariae			0
GCA_900090295.1	356852	Actinomycetota	Actinomycetes	Micromonosporales	Micromonosporaceae	Micromonospora coxensis			0
GCA_900090235.1	47857	Actinomycetota	Actinomycetes	Micromonosporales	Micromonosporaceae	Micromonospora echinaurantiaca			0
GCA_900091445.1	47858	Actinomycetota	Actinomycetes	Micromonosporales	Micromonosporaceae	Micromonospora echinofusca			0
GCA_036184225.1	1894969	Actinomycetota	Actinomycetes	Micromonosporales	Micromonosporaceae	Micromonospora globbae			0
GCA_032108445.1	709879	Actinomycetota	Actinomycetes	Micromonosporales	Micromonosporaceae	Micromonospora halotolerans			0
GCA_040429615.1	1490225	Actinomycetota	Actinomycetes	Micromonosporales	Micromonosporaceae	Micromonospora harpali			0
GCA_900090285.1	47865	Actinomycetota	Actinomycetes	Micromonosporales	Micromonosporaceae	Micromonospora inositola			0
GCA_900091425.1	307121	Actinomycetota	Actinomycetes	Micromonosporales	Micromonosporaceae	Micromonospora krabiensis			0
GCA_000204155.1	263358	Actinomycetota	Actinomycetes	Micromonosporales	Micromonosporaceae	Micromonospora maris			0
GCA_900089605.1	299146	Actinomycetota	Actinomycetes	Micromonosporales	Micromonosporaceae	Micromonospora narathiwatensis			0
GCA_900091515.1	47872	Actinomycetota	Actinomycetes	Micromonosporales	Micromonosporaceae	Micromonospora purpureochromogenes			0
GCA_900090265.1	291594	Actinomycetota	Actinomycetes	Micromonosporales	Micromonosporaceae	Micromonospora rifamycinica			0
GCA_900090305.1	299152	Actinomycetota	Actinomycetes	Micromonosporales	Micromonosporaceae	Micromonospora siamensis			0
GCA_009671205.1	1914461	Actinomycetota	Actinomycetes	Micromonosporales	Micromonosporaceae	Micromonospora terminaliae			0
GCA_900091545.1	1881	Actinomycetota	Actinomycetes	Micromonosporales	Micromonosporaceae	Micromonospora viridifaciens			0
GCA_036041405.1	709883	Actinomycetota	Actinomycetes	Micromonosporales	Micromonosporaceae	Micromonospora zamorensis			0
GCA_000016425.1	369723	Actinomycetota	Actinomycetes	Micromonosporales	Micromonosporaceae	Salinispora tropica			0
GCA_030408375.1	144184	Actinomycetota	Actinomycetes	Mycobacteriales	Corynebacteriaceae	Corynebacterium afermentans			0
GCA_001941425.1	649754	Actinomycetota	Actinomycetes	Mycobacteriales	Corynebacteriaceae	Corynebacterium ammoniagenes			0
GCA_030408415.1	1161099	Actinomycetota	Actinomycetes	Mycobacteriales	Corynebacteriaceae	Corynebacterium appendicis			0
GCA_030408395.1	1190508	Actinomycetota	Actinomycetes	Mycobacteriales	Corynebacteriaceae	Corynebacterium aquatimens			0
GCA_001941445.1	1431546	Actinomycetota	Actinomycetes	Mycobacteriales	Corynebacteriaceae	Corynebacterium aquilae			0
GCA_000590555.1	1348662	Actinomycetota	Actinomycetes	Mycobacteriales	Corynebacteriaceae	Corynebacterium argentoratense			0
GCA_030408455.1	1336740	Actinomycetota	Actinomycetes	Mycobacteriales	Corynebacteriaceae	Corynebacterium atrinae			0
GCA_000732945.1	191610	Actinomycetota	Actinomycetes	Mycobacteriales	Corynebacteriaceae	Corynebacterium atypicum			0
GCA_000022905.1	548476	Actinomycetota	Actinomycetes	Mycobacteriales	Corynebacteriaceae	Corynebacterium aurimucosum			0
GCA_030408575.1	44750	Actinomycetota	Actinomycetes	Mycobacteriales	Corynebacteriaceae	Corynebacterium auris			0
GCA_030408435.1	99807	Actinomycetota	Actinomycetes	Mycobacteriales	Corynebacteriaceae	Corynebacterium auriscanis			0
GCA_030252165.1	3049799	Actinomycetota	Actinomycetes	Mycobacteriales	Corynebacteriaceae	Corynebacterium breve			0
GCA_000344785.1	1121353	Actinomycetota	Actinomycetes	Mycobacteriales	Corynebacteriaceae	Corynebacterium callunae			0
GCA_000980815.1	161896	Actinomycetota	Actinomycetes	Mycobacteriales	Corynebacteriaceae	Corynebacterium camporealensis			0
GCA_030408595.1	679663	Actinomycetota	Actinomycetes	Mycobacteriales	Corynebacteriaceae	Corynebacterium canis			0
GCA_030440535.1	1121354	Actinomycetota	Actinomycetes	Mycobacteriales	Corynebacteriaceae	Corynebacterium capitovis			0
GCA_000550785.1	1285583	Actinomycetota	Actinomycetes	Mycobacteriales	Corynebacteriaceae	Corynebacterium casei			0
GCA_030440555.1	1121355	Actinomycetota	Actinomycetes	Mycobacteriales	Corynebacteriaceae	Corynebacterium caspium			0
GCA_003813965.1	1862358	Actinomycetota	Actinomycetes	Mycobacteriales	Corynebacteriaceae	Corynebacterium choanae			0
GCA_030440575.1	1121356	Actinomycetota	Actinomycetes	Mycobacteriales	Corynebacteriaceae	Corynebacterium ciconiae			0
GCA_030408715.1	71254	Actinomycetota	Actinomycetes	Mycobacteriales	Corynebacteriaceae	Corynebacterium confusum			0
GCA_001643015.1	1652495	Actinomycetota	Actinomycetes	Mycobacteriales	Corynebacteriaceae	Corynebacterium crudilactis			0
GCA_900187295.1	35757	Actinomycetota	Actinomycetes	Mycobacteriales	Corynebacteriaceae	Corynebacterium cystitidis			0
GCA_001277995.1	931089	Actinomycetota	Actinomycetes	Mycobacteriales	Corynebacteriaceae	Corynebacterium deserti			0
GCA_001457455.1	1717	Actinomycetota	Actinomycetes	Mycobacteriales	Corynebacteriaceae	Corynebacterium diphtheriae			0
GCA_000767055.1	558173	Actinomycetota	Actinomycetes	Mycobacteriales	Corynebacteriaceae	Corynebacterium doosanense			0
GCA_030408675.1	61592	Actinomycetota	Actinomycetes	Mycobacteriales	Corynebacteriaceae	Corynebacterium durum			0
GCA_000011305.1	196164	Actinomycetota	Actinomycetes	Mycobacteriales	Corynebacteriaceae	Corynebacterium efficiens			0
GCA_004795735.1	2488819	Actinomycetota	Actinomycetes	Mycobacteriales	Corynebacteriaceae	Corynebacterium endometrii			0
GCA_001021025.1	1050174	Actinomycetota	Actinomycetes	Mycobacteriales	Corynebacteriaceae	Corynebacterium epidermidicanis			0
GCA_030408735.1	1758466	Actinomycetota	Actinomycetes	Mycobacteriales	Corynebacteriaceae	Corynebacterium faecale			0
GCA_030408755.1	131318	Actinomycetota	Actinomycetes	Mycobacteriales	Corynebacteriaceae	Corynebacterium felinum			0
GCA_001941465.1	28028	Actinomycetota	Actinomycetes	Mycobacteriales	Corynebacteriaceae	Corynebacterium flavescens			0
GCA_030408775.1	1852390	Actinomycetota	Actinomycetes	Mycobacteriales	Corynebacteriaceae	Corynebacterium fournieri			0
GCA_001941485.1	1437875	Actinomycetota	Actinomycetes	Mycobacteriales	Corynebacteriaceae	Corynebacterium frankenforstense			0
GCA_030408815.1	556548	Actinomycetota	Actinomycetes	Mycobacteriales	Corynebacteriaceae	Corynebacterium freiburgense			0
GCA_003813985.1	2079234	Actinomycetota	Actinomycetes	Mycobacteriales	Corynebacteriaceae	Corynebacterium gerontici			0
GCA_030408855.1	187491	Actinomycetota	Actinomycetes	Mycobacteriales	Corynebacteriaceae	Corynebacterium glaucum			0
GCA_030440595.1	1121361	Actinomycetota	Actinomycetes	Mycobacteriales	Corynebacteriaceae	Corynebacterium glucuronolyticum			0
GCA_000011325.1	196627	Actinomycetota	Actinomycetes	Mycobacteriales	Corynebacteriaceae	Corynebacterium glutamicum			0
GCA_000626675.1	1404245	Actinomycetota	Actinomycetes	Mycobacteriales	Corynebacteriaceae	Corynebacterium glyciniphilum			0
GCA_030408875.1	2041036	Actinomycetota	Actinomycetes	Mycobacteriales	Corynebacteriaceae	Corynebacterium gottingense			0
GCA_030408915.1	1783348	Actinomycetota	Actinomycetes	Mycobacteriales	Corynebacteriaceae	Corynebacterium guangdongense			0
GCA_000341345.1	1121362	Actinomycetota	Actinomycetes	Mycobacteriales	Corynebacteriaceae	Corynebacterium halotolerans			0
GCA_030408795.1	394964	Actinomycetota	Actinomycetes	Mycobacteriales	Corynebacteriaceae	Corynebacterium hansenii			0
GCA_028609845.1	2055947	Actinomycetota	Actinomycetes	Mycobacteriales	Corynebacteriaceae	Corynebacterium heidelbergense			0
GCA_037850265.1	2913502	Actinomycetota	Actinomycetes	Mycobacteriales	Corynebacteriaceae	Corynebacterium hesseae			0
GCA_028609825.1	1232427	Actinomycetota	Actinomycetes	Mycobacteriales	Corynebacteriaceae	Corynebacterium ihumii			0
GCA_900187215.1	156978	Actinomycetota	Actinomycetes	Mycobacteriales	Corynebacteriaceae	Corynebacterium imitans			0
GCA_028609865.1	1414719	Actinomycetota	Actinomycetes	Mycobacteriales	Corynebacteriaceae	Corynebacterium jeddahense			0
GCA_028609885.1	38289	Actinomycetota	Actinomycetes	Mycobacteriales	Corynebacteriaceae	Corynebacterium jeikeium			0
GCA_000023145.1	645127	Actinomycetota	Actinomycetes	Mycobacteriales	Corynebacteriaceae	Corynebacterium kroppenstedtii			0
GCA_000980835.1	35755	Actinomycetota	Actinomycetes	Mycobacteriales	Corynebacteriaceae	Corynebacterium kutscheri			0
GCA_001274895.1	1408189	Actinomycetota	Actinomycetes	Mycobacteriales	Corynebacteriaceae	Corynebacterium lactis			0
GCA_003070865.1	2079535	Actinomycetota	Actinomycetes	Mycobacteriales	Corynebacteriaceae	Corynebacterium liangguodongii			0
GCA_000835165.1	1224162	Actinomycetota	Actinomycetes	Mycobacteriales	Corynebacteriaceae	Corynebacterium marinum			0
GCA_000442645.1	1224163	Actinomycetota	Actinomycetes	Mycobacteriales	Corynebacteriaceae	Corynebacterium maris			0
GCA_028609805.1	1121364	Actinomycetota	Actinomycetes	Mycobacteriales	Corynebacteriaceae	Corynebacterium massiliense			0
GCA_900478045.1	38301	Actinomycetota	Actinomycetes	Mycobacteriales	Corynebacteriaceae	Corynebacterium minutissimum			0
GCA_001020985.1	571915	Actinomycetota	Actinomycetes	Mycobacteriales	Corynebacteriaceae	Corynebacterium mustelae			0
GCA_900103625.1	38302	Actinomycetota	Actinomycetes	Mycobacteriales	Corynebacteriaceae	Corynebacterium mycetoides			0
GCA_004114895.1	1471400	Actinomycetota	Actinomycetes	Mycobacteriales	Corynebacteriaceae	Corynebacterium pelargi			0
GCA_001941565.1	161895	Actinomycetota	Actinomycetes	Mycobacteriales	Corynebacteriaceae	Corynebacterium phocae			0
GCA_003814005.1	2080757	Actinomycetota	Actinomycetes	Mycobacteriales	Corynebacteriaceae	Corynebacterium pseudopelargi			0
GCA_002155265.1	1719	Actinomycetota	Actinomycetes	Mycobacteriales	Corynebacteriaceae	Corynebacterium pseudotuberculosis			0
GCA_000767685.1	1006579	Actinomycetota	Actinomycetes	Mycobacteriales	Corynebacteriaceae	Corynebacterium ramonii			0
GCA_900478035.1	1724	Actinomycetota	Actinomycetes	Mycobacteriales	Corynebacteriaceae	Corynebacterium renale			0
GCA_000177535.2	662755	Actinomycetota	Actinomycetes	Mycobacteriales	Corynebacteriaceae	Corynebacterium resistens			0
GCA_001263755.1	156976	Actinomycetota	Actinomycetes	Mycobacteriales	Corynebacteriaceae	Corynebacterium riegelii			0
GCA_902702935.1	2719119	Actinomycetota	Actinomycetes	Mycobacteriales	Corynebacteriaceae	Corynebacterium rouxii			0
GCA_007641235.1	2594913	Actinomycetota	Actinomycetes	Mycobacteriales	Corynebacteriaceae	Corynebacterium sanguinis			0
GCA_002162115.2	2320431	Actinomycetota	Actinomycetes	Mycobacteriales	Corynebacteriaceae	Corynebacterium silvaticum			0
GCA_001586235.1	146827	Actinomycetota	Actinomycetes	Mycobacteriales	Corynebacteriaceae	Corynebacterium simulans			0
GCA_000833575.1	161899	Actinomycetota	Actinomycetes	Mycobacteriales	Corynebacteriaceae	Corynebacterium singulare			0
GCA_001941505.1	1437874	Actinomycetota	Actinomycetes	Mycobacteriales	Corynebacteriaceae	Corynebacterium sphenisci			0
GCA_001941345.1	1705	Actinomycetota	Actinomycetes	Mycobacteriales	Corynebacteriaceae	Corynebacterium stationis			0
GCA_030252185.1	3049801	Actinomycetota	Actinomycetes	Mycobacteriales	Corynebacteriaceae	Corynebacterium suedekumii			0
GCA_002355155.1	2506452	Actinomycetota	Actinomycetes	Mycobacteriales	Corynebacteriaceae	Corynebacterium suranareeae			0
GCA_000418365.1	1200352	Actinomycetota	Actinomycetes	Mycobacteriales	Corynebacteriaceae	Corynebacterium terpenotabidum			0
GCA_001021045.1	136857	Actinomycetota	Actinomycetes	Mycobacteriales	Corynebacteriaceae	Corynebacterium testudinoris			0
GCA_000215645.1	945711	Actinomycetota	Actinomycetes	Mycobacteriales	Corynebacteriaceae	Corynebacterium ulcerans			0
GCA_900187235.1	43771	Actinomycetota	Actinomycetes	Mycobacteriales	Corynebacteriaceae	Corynebacterium urealyticum			0
GCA_000747315.1	401472	Actinomycetota	Actinomycetes	Mycobacteriales	Corynebacteriaceae	Corynebacterium ureicelerivorans			0
GCA_009026825.1	2487892	Actinomycetota	Actinomycetes	Mycobacteriales	Corynebacteriaceae	Corynebacterium urogenitale			0
GCA_001021065.1	1072256	Actinomycetota	Actinomycetes	Mycobacteriales	Corynebacteriaceae	Corynebacterium uterequi			0
GCA_000550805.1	1224164	Actinomycetota	Actinomycetes	Mycobacteriales	Corynebacteriaceae	Corynebacterium vitaeruminis			0
GCA_003065405.1	2080740	Actinomycetota	Actinomycetes	Mycobacteriales	Corynebacteriaceae	Corynebacterium yudongzhengii			0
GCA_036287335.1	321318	Actinomycetota	Actinomycetes	Mycobacteriales	Dietziaceae	Dietzia cinnamea			0
GCA_003096075.1	546160	Actinomycetota	Actinomycetes	Mycobacteriales	Dietziaceae	Dietzia lutea			0
GCA_003096095.1	139021	Actinomycetota	Actinomycetes	Mycobacteriales	Dietziaceae	Dietzia psychralcaliphila			0
GCA_001659785.1	499555	Actinomycetota	Actinomycetes	Mycobacteriales	Dietziaceae	Dietzia timorensis			0
GCA_004011905.1	84096	Actinomycetota	Actinomycetes	Mycobacteriales	Gordoniaceae	Gordonia alkanivorans			0
GCA_000024785.1	526226	Actinomycetota	Actinomycetes	Mycobacteriales	Gordoniaceae	Gordonia bronchialis			0
GCA_029639525.1	1701090	Actinomycetota	Actinomycetes	Mycobacteriales	Gordoniaceae	Gordonia hongkongensis			0
GCA_038024885.1	40516	Actinomycetota	Actinomycetes	Mycobacteriales	Gordoniaceae	Gordonia hydrophobica			0
GCA_003855095.1	2420509	Actinomycetota	Actinomycetes	Mycobacteriales	Gordoniaceae	Gordonia insulae			0
GCA_002993285.1	1004901	Actinomycetota	Actinomycetes	Mycobacteriales	Gordoniaceae	Gordonia iterans			0
GCA_024734075.1	2665643	Actinomycetota	Actinomycetes	Mycobacteriales	Gordoniaceae	Gordonia mangrovi			0
GCA_001305675.1	1136941	Actinomycetota	Actinomycetes	Mycobacteriales	Gordoniaceae	Gordonia phthalatica			0
GCA_000247715.1	1112204	Actinomycetota	Actinomycetes	Mycobacteriales	Gordoniaceae	Gordonia polyisoprenivorans			0
GCA_025273675.1	2831662	Actinomycetota	Actinomycetes	Mycobacteriales	Gordoniaceae	Gordonia pseudamarae			0
GCA_029632925.1	173559	Actinomycetota	Actinomycetes	Mycobacteriales	Gordoniaceae	Gordonia sihwensis			0
GCA_001698225.1	2055	Actinomycetota	Actinomycetes	Mycobacteriales	Gordoniaceae	Gordonia terrae			0
GCA_000214175.1	443218	Actinomycetota	Actinomycetes	Mycobacteriales	Hoyosellaceae	Hoyosella subflava			0
GCA_001293125.1	1528099	Actinomycetota	Actinomycetes	Mycobacteriales	Lawsonellaceae	Lawsonella clevelandensis			0
GCA_002356335.1	1520670	Actinomycetota	Actinomycetes	Mycobacteriales	Mycobacteriaceae	[Mycobacterium] stephanolepidis			0
GCA_030252325.1	3027808	Actinomycetota	Actinomycetes	Mycobacteriales	Mycobacteriaceae	Candidatus Mycobacterium wuenschmannii			0
GCA_001644575.1	1682113	Actinomycetota	Actinomycetes	Mycobacteriales	Mycobacteriaceae	Mycobacterium adipatum			0
GCA_900292015.1	2094119	Actinomycetota	Actinomycetes	Mycobacteriales	Mycobacteriaceae	Mycobacterium basiliense			0
GCA_000253375.1	1048245	Actinomycetota	Actinomycetes	Mycobacteriales	Mycobacteriaceae	Mycobacterium canetti			0
GCA_002157835.1	482462	Actinomycetota	Actinomycetes	Mycobacteriales	Mycobacteriaceae	Mycobacterium dioxanotrophicus			0
GCA_034555895.2	761804	Actinomycetota	Actinomycetes	Mycobacteriales	Mycobacteriaceae	Mycobacterium europaeum			0
GCA_000340435.3	1202450	Actinomycetota	Actinomycetes	Mycobacteriales	Mycobacteriaceae	Mycobacterium haemophilum			0
GCA_000157895.2	557599	Actinomycetota	Actinomycetes	Mycobacteriales	Mycobacteriaceae	Mycobacterium kansasii			0
GCA_003253775.1	1769	Actinomycetota	Actinomycetes	Mycobacteriales	Mycobacteriaceae	Mycobacterium leprae			0
GCA_000975265.2	480418	Actinomycetota	Actinomycetes	Mycobacteriales	Mycobacteriaceae	Mycobacterium lepromatosis			0
GCA_000723425.2	1131442	Actinomycetota	Actinomycetes	Mycobacteriales	Mycobacteriaceae	Mycobacterium marinum			0
GCA_002285715.1	701042	Actinomycetota	Actinomycetes	Mycobacteriales	Mycobacteriaceae	Mycobacterium marseillense			0
GCA_003614435.1	1389713	Actinomycetota	Actinomycetes	Mycobacteriales	Mycobacteriaceae	Mycobacterium paragordonae			0
GCA_000276825.1	1138383	Actinomycetota	Actinomycetes	Mycobacteriales	Mycobacteriaceae	Mycobacterium paraintracellulare			0
GCA_003584745.1	1136880	Actinomycetota	Actinomycetes	Mycobacteriales	Mycobacteriaceae	Mycobacterium pseudoshottsii			0
GCA_002356315.1	722731	Actinomycetota	Actinomycetes	Mycobacteriales	Mycobacteriaceae	Mycobacterium shigaense			0
GCA_000195955.2	83332	Actinomycetota	Actinomycetes	Mycobacteriales	Mycobacteriaceae	Mycobacterium tuberculosis			0
GCA_002355775.1	1124626	Actinomycetota	Actinomycetes	Mycobacteriales	Mycobacteriaceae	Mycobacterium ulcerans			0
GCA_000069185.1	561007	Actinomycetota	Actinomycetes	Mycobacteriales	Mycobacteriaceae	Mycobacteroides abscessus			0
GCA_001632805.1	1460372	Actinomycetota	Actinomycetes	Mycobacteriales	Mycobacteriaceae	Mycobacteroides chelonae			0
GCA_001605725.1	83262	Actinomycetota	Actinomycetes	Mycobacteriales	Mycobacteriaceae	Mycobacteroides immunogenum			0
GCA_004924335.1	404941	Actinomycetota	Actinomycetes	Mycobacteriales	Mycobacteriaceae	Mycobacteroides salmoniphilum			0
GCA_001456355.1	1578165	Actinomycetota	Actinomycetes	Mycobacteriales	Mycobacteriaceae	Mycobacteroides saopaulense			0
GCA_000214155.1	875328	Actinomycetota	Actinomycetes	Mycobacteriales	Mycobacteriaceae	Mycolicibacter sinensis			0
GCA_900637195.1	1791	Actinomycetota	Actinomycetes	Mycobacteriales	Mycobacteriaceae	Mycolicibacterium aurum			0
GCA_025215495.1	85968	Actinomycetota	Actinomycetes	Mycobacteriales	Mycobacteriaceae	Mycolicibacterium brumae			0
GCA_900637205.1	1792	Actinomycetota	Actinomycetes	Mycobacteriales	Mycobacteriaceae	Mycolicibacterium chitae			0
GCA_000184435.1	278137	Actinomycetota	Actinomycetes	Mycobacteriales	Mycobacteriaceae	Mycolicibacterium gilvum			0
GCA_008329645.1	1552759	Actinomycetota	Actinomycetes	Mycobacteriales	Mycobacteriaceae	Mycolicibacterium grossiae			0
GCA_900603025.1	1122247	Actinomycetota	Actinomycetes	Mycobacteriales	Mycobacteriaceae	Mycolicibacterium hassiacum			0
GCA_005670685.2	1226753	Actinomycetota	Actinomycetes	Mycobacteriales	Mycobacteriaceae	Mycolicibacterium mucogenicum			0
GCA_000317305.3	700508	Actinomycetota	Actinomycetes	Mycobacteriales	Mycobacteriaceae	Mycolicibacterium neoaurum			0
GCA_900108565.1	370526	Actinomycetota	Actinomycetes	Mycobacteriales	Mycobacteriaceae	Mycolicibacterium rutilum			0
GCA_900187065.1	1797	Actinomycetota	Actinomycetes	Mycobacteriales	Mycobacteriaceae	Mycolicibacterium thermoresistibile			0
GCA_001655245.1	1354275	Actinomycetota	Actinomycetes	Mycobacteriales	Mycobacteriaceae	Mycolicibacterium vaccae			0
GCA_000015305.1	350058	Actinomycetota	Actinomycetes	Mycobacteriales	Mycobacteriaceae	Mycolicibacterium vanbaalenii			0
GCA_900637185.1	1824	Actinomycetota	Actinomycetes	Mycobacteriales	Nocardiaceae	Nocardia asteroides			0
GCA_002209125.2	37326	Actinomycetota	Actinomycetes	Mycobacteriales	Nocardiaceae	Nocardia brasiliensis			0
GCA_002949635.1	135487	Actinomycetota	Actinomycetes	Mycobacteriales	Nocardiaceae	Nocardia cyriacigeorgica			0
GCA_000009805.1	247156	Actinomycetota	Actinomycetes	Mycobacteriales	Nocardiaceae	Nocardia farcinica			0
GCA_001886715.1	2213200	Actinomycetota	Actinomycetes	Mycobacteriales	Nocardiaceae	Nocardia mangyaensis			0
GCA_007362295.1	1823	Actinomycetota	Actinomycetes	Mycobacteriales	Nocardiaceae	Nocardia otitidiscaviarum			0
GCA_036051655.1	208602	Actinomycetota	Actinomycetes	Mycobacteriales	Nocardiaceae	Nocardia puris			0
GCA_036142455.1	53431	Actinomycetota	Actinomycetes	Mycobacteriales	Nocardiaceae	Nocardia salmonicida			0
GCA_027924405.1	2984338	Actinomycetota	Actinomycetes	Mycobacteriales	Nocardiaceae	Nocardia sputorum			0
GCA_002568625.1	455432	Actinomycetota	Actinomycetes	Mycobacteriales	Nocardiaceae	Nocardia terpenica			0
GCA_003626895.1	2382165	Actinomycetota	Actinomycetes	Mycobacteriales	Nocardiaceae	Nocardia yunnanensis			0
GCA_003013675.1	43767	Actinomycetota	Actinomycetes	Mycobacteriales	Nocardiaceae	Prescottella equi			0
GCA_040024445.1	1543852	Actinomycetota	Actinomycetes	Mycobacteriales	Nocardiaceae	Prescottella soli			0
GCA_025722975.1	191292	Actinomycetota	Actinomycetes	Mycobacteriales	Nocardiaceae	Rhodococcus aetherivorans			0
GCA_026153295.1	2987751	Actinomycetota	Actinomycetes	Mycobacteriales	Nocardiaceae	Rhodococcus antarcticus			0
GCA_900478115.1	38310	Actinomycetota	Actinomycetes	Mycobacteriales	Nocardiaceae	Rhodococcus coprophilus			0
GCA_000696675.2	1289591	Actinomycetota	Actinomycetes	Mycobacteriales	Nocardiaceae	Rhodococcus erythropolis			0
GCA_003130705.1	1990687	Actinomycetota	Actinomycetes	Mycobacteriales	Nocardiaceae	Rhodococcus oxybenzonivorans			0
GCA_000511305.1	1435356	Actinomycetota	Actinomycetes	Mycobacteriales	Nocardiaceae	Rhodococcus pyridinivorans			0
GCA_037327425.1	1805840	Actinomycetota	Actinomycetes	Mycobacteriales	Nocardiaceae	Rhodococcus sovatensis			0
GCA_036153515.1	1603258	Actinomycetota	Actinomycetes	Mycobacteriales	Nocardiaceae	Williamsia herbipolensis			0
GCA_000092825.1	640132	Actinomycetota	Actinomycetes	Mycobacteriales	Segniliparaceae	Segniliparus rotundus			0
GCA_000092225.1	521096	Actinomycetota	Actinomycetes	Mycobacteriales	Tsukamurellaceae	Tsukamurella paurometabola			0
GCA_007559025.1	2597660	Actinomycetota	Actinomycetes	Mycobacteriales		Tomitella fengzijianii			0
GCA_003860405.1	1902245	Actinomycetota	Actinomycetes	Nakamurellales	Nakamurellaceae	Nakamurella antarctica			0
GCA_000024365.1	479431	Actinomycetota	Actinomycetes	Nakamurellales	Nakamurellaceae	Nakamurella multipartita			0
GCA_900104535.1	1090615	Actinomycetota	Actinomycetes	Nakamurellales	Nakamurellaceae	Nakamurella panacisegetis			0
GCA_900104745.1	117157	Actinomycetota	Actinomycetes	Propionibacteriales	Actinopolymorphaceae	Actinopolymorpha singaporensis			0
GCA_000024345.1	479435	Actinomycetota	Actinomycetes	Propionibacteriales	Kribbellaceae	Kribbella flavida	ADB31202.1	ADB31203.1	2
GCA_003065605.1	2079793	Actinomycetota	Actinomycetes	Propionibacteriales	Nocardioidaceae	Aeromicrobium chenweiae			0
GCA_900167475.1	1736691	Actinomycetota	Actinomycetes	Propionibacteriales	Nocardioidaceae	Aeromicrobium choanae			0
GCA_001509405.1	2041	Actinomycetota	Actinomycetes	Propionibacteriales	Nocardioidaceae	Aeromicrobium erythreum			0
GCA_000160775.2	585531	Actinomycetota	Actinomycetes	Propionibacteriales	Nocardioidaceae	Aeromicrobium marinum			0
GCA_009649075.1	2662028	Actinomycetota	Actinomycetes	Propionibacteriales	Nocardioidaceae	Aeromicrobium yanjiei			0
GCA_900105065.1	546871	Actinomycetota	Actinomycetes	Propionibacteriales	Nocardioidaceae	Friedmanniella luteola			0
GCA_900289045.1	75385	Actinomycetota	Actinomycetes	Propionibacteriales	Nocardioidaceae	Micropruina glycogenica			0
GCA_003945325.1	1804624	Actinomycetota	Actinomycetes	Propionibacteriales	Nocardioidaceae	Nocardioides baekrokdamisoli			0
GCA_034661235.1	3095076	Actinomycetota	Actinomycetes	Propionibacteriales	Nocardioidaceae	Nocardioides bizhenqiangii			0
GCA_001653335.1	1300347	Actinomycetota	Actinomycetes	Propionibacteriales	Nocardioidaceae	Nocardioides dokdonensis			0
GCA_004564375.1	2518370	Actinomycetota	Actinomycetes	Propionibacteriales	Nocardioidaceae	Nocardioides euryhalodurans			0
GCA_034661175.1	3095075	Actinomycetota	Actinomycetes	Propionibacteriales	Nocardioidaceae	Nocardioides renjunii			0
GCA_900104965.1	642780	Actinomycetota	Actinomycetes	Propionibacteriales	Nocardioidaceae	Nocardioides scoriae			0
GCA_004683965.1	2518371	Actinomycetota	Actinomycetes	Propionibacteriales	Nocardioidaceae	Nocardioides seonyuensis			0
GCA_000785495.1	2045	Actinomycetota	Actinomycetes	Propionibacteriales	Nocardioidaceae	Pimelobacter simplex			0
GCA_025790165.1	2908642	Actinomycetota	Actinomycetes	Propionibacteriales	Nocardioidaceae	Solicola gregarius			0
GCA_001441165.1	1748	Actinomycetota	Actinomycetes	Propionibacteriales	Propionibacteriaceae	Acidipropionibacterium acidipropionici			0
GCA_005890135.1	1749	Actinomycetota	Actinomycetes	Propionibacteriales	Propionibacteriaceae	Acidipropionibacterium jensenii			0
GCA_003325455.1	2057246	Actinomycetota	Actinomycetes	Propionibacteriales	Propionibacteriaceae	Acidipropionibacterium virtanenii			0
GCA_900637725.1	1750	Actinomycetota	Actinomycetes	Propionibacteriales	Propionibacteriaceae	Arachnia propionica			0
GCA_037055315.1	1547448	Actinomycetota	Actinomycetes	Propionibacteriales	Propionibacteriaceae	Arachnia rubra			0
GCA_900101785.1	675864	Actinomycetota	Actinomycetes	Propionibacteriales	Propionibacteriaceae	Auraticoccus monumenti			0
GCA_030297015.1	3041175	Actinomycetota	Actinomycetes	Propionibacteriales	Propionibacteriaceae	Brooklawnia propionicigenes			0
GCA_006739385.1	1734925	Actinomycetota	Actinomycetes	Propionibacteriales	Propionibacteriaceae	Cutibacterium acnes			0
GCA_000367205.1	1170318	Actinomycetota	Actinomycetes	Propionibacteriales	Propionibacteriaceae	Cutibacterium avidum			0
GCA_028021195.1	3016342	Actinomycetota	Actinomycetes	Propionibacteriales	Propionibacteriaceae	Cutibacterium equinum			0
GCA_030295285.1	33011	Actinomycetota	Actinomycetes	Propionibacteriales	Propionibacteriaceae	Cutibacterium granulosum			0
GCA_007362775.1	2596828	Actinomycetota	Actinomycetes	Propionibacteriales	Propionibacteriaceae	Microlunatus elymi			0
GCA_000270245.1	1032480	Actinomycetota	Actinomycetes	Propionibacteriales	Propionibacteriaceae	Microlunatus phosphovorus			0
GCA_900105785.1	546874	Actinomycetota	Actinomycetes	Propionibacteriales	Propionibacteriaceae	Microlunatus sagamiharensis			0
GCA_900105385.1	630515	Actinomycetota	Actinomycetes	Propionibacteriales	Propionibacteriaceae	Microlunatus soli			0
GCA_003798325.1	556499	Actinomycetota	Actinomycetes	Propionibacteriales	Propionibacteriaceae	Propionibacterium acidifaciens			0
GCA_900637915.1	119981	Actinomycetota	Actinomycetes	Propionibacteriales	Propionibacteriaceae	Propionibacterium australiense			0
GCA_900087655.1	1744	Actinomycetota	Actinomycetes	Propionibacteriales	Propionibacteriaceae	Propionibacterium freudenreichii			0
GCA_038502305.1	2775081	Actinomycetota	Actinomycetes	Propionibacteriales	Propionibacteriaceae	Propioniciclava soli			0
GCA_009646095.1	2662261	Actinomycetota	Actinomycetes	Propionibacteriales	Propionibacteriaceae	Raineyella fluvialis			0
GCA_001997345.1	1332264	Actinomycetota	Actinomycetes	Propionibacteriales	Propionibacteriaceae	Tessaracoccus aquimaris			0
GCA_001998865.1	399497	Actinomycetota	Actinomycetes	Propionibacteriales	Propionibacteriaceae	Tessaracoccus flavescens			0
GCA_001997295.1	1610493	Actinomycetota	Actinomycetes	Propionibacteriales	Propionibacteriaceae	Tessaracoccus flavus			0
GCA_029917005.1	3041766	Actinomycetota	Actinomycetes	Propionibacteriales	Propionibacteriaceae	Tessaracoccus lacteus			0
GCA_900659885.1	1427523	Actinomycetota	Actinomycetes	Propionibacteriales	Propionibacteriaceae	Tessaracoccus lapidicaptus			0
GCA_001941625.1	1612552	Actinomycetota	Actinomycetes	Pseudonocardiales	Pseudonocardiaceae	Actinoalloteichus fjordicus			0
GCA_002234535.1	1470176	Actinomycetota	Actinomycetes	Pseudonocardiales	Pseudonocardiaceae	Actinoalloteichus hoggarensis			0
GCA_001747425.1	340345	Actinomycetota	Actinomycetes	Pseudonocardiales	Pseudonocardiaceae	Actinoalloteichus hymeniacidonis			0
GCA_000023245.1	446462	Actinomycetota	Actinomycetes	Pseudonocardiales	Pseudonocardiaceae	Actinosynnema mirum			0
GCA_002354875.1	42197	Actinomycetota	Actinomycetes	Pseudonocardiales	Pseudonocardiaceae	Actinosynnema pretiosum			0
GCA_900103775.1	211114	Actinomycetota	Actinomycetes	Pseudonocardiales	Pseudonocardiaceae	Allokutzneria albata			0
GCA_009664835.1	2665642	Actinomycetota	Actinomycetes	Pseudonocardiales	Pseudonocardiaceae	Allosaccharopolyspora coralli			0
GCA_003312875.1	1804986	Actinomycetota	Actinomycetes	Pseudonocardiales	Pseudonocardiaceae	Amycolatopsis albispora			0
GCA_026802195.1	2995223	Actinomycetota	Actinomycetes	Pseudonocardiales	Pseudonocardiaceae	Amycolatopsis cynarae			0
GCA_000732925.1	208439	Actinomycetota	Actinomycetes	Pseudonocardiales	Pseudonocardiaceae	Amycolatopsis japonica			0
GCA_000400635.2	129921	Actinomycetota	Actinomycetes	Pseudonocardiales	Pseudonocardiaceae	Amycolatopsis keratiniphila			0
GCA_000220945.1	713604	Actinomycetota	Actinomycetes	Pseudonocardiales	Pseudonocardiaceae	Amycolatopsis mediterranei			0
GCA_000739085.1	1068978	Actinomycetota	Actinomycetes	Pseudonocardiales	Pseudonocardiaceae	Amycolatopsis methanolica			0
GCA_030285665.1	715475	Actinomycetota	Actinomycetes	Pseudonocardiales	Pseudonocardiaceae	Amycolatopsis mongoliensis			0
GCA_000943515.2	31958	Actinomycetota	Actinomycetes	Pseudonocardiales	Pseudonocardiaceae	Amycolatopsis orientalis			0
GCA_035918295.1	1448059	Actinomycetota	Actinomycetes	Pseudonocardiales	Pseudonocardiaceae	Amycolatopsis rhabdoformis	WSE32341.1		0
GCA_001302585.1	860235	Actinomycetota	Actinomycetes	Pseudonocardiales	Pseudonocardiaceae	Kibdelosporangium phytohabitans			0
GCA_000525635.1	1449976	Actinomycetota	Actinomycetes	Pseudonocardiales	Pseudonocardiaceae	Kutzneria albida			0
GCA_001701025.1	1586287	Actinomycetota	Actinomycetes	Pseudonocardiales	Pseudonocardiaceae	Lentzea guizhouensis			0
GCA_002240355.1	530584	Actinomycetota	Actinomycetes	Pseudonocardiales	Pseudonocardiaceae	Prauserella marina			0
GCA_003945385.1	2074	Actinomycetota	Actinomycetes	Pseudonocardiales	Pseudonocardiaceae	Pseudonocardia autotrophica			0
GCA_000196675.2	675635	Actinomycetota	Actinomycetes	Pseudonocardiales	Pseudonocardiaceae	Pseudonocardia dioxanivorans			0
GCA_000231055.3	882081	Actinomycetota	Actinomycetes	Pseudonocardiales	Pseudonocardiaceae	Saccharomonospora azurea			0
GCA_000244975.1	882082	Actinomycetota	Actinomycetes	Pseudonocardiales	Pseudonocardiaceae	Saccharomonospora cyanea			0
GCA_000243395.3	928724	Actinomycetota	Actinomycetes	Pseudonocardiales	Pseudonocardiaceae	Saccharomonospora glauca			0
GCA_000244955.1	882083	Actinomycetota	Actinomycetes	Pseudonocardiales	Pseudonocardiaceae	Saccharomonospora marina			0
GCA_000023865.1	471857	Actinomycetota	Actinomycetes	Pseudonocardiales	Pseudonocardiaceae	Saccharomonospora viridis			0
GCA_000062885.1	405948	Actinomycetota	Actinomycetes	Pseudonocardiales	Pseudonocardiaceae	Saccharopolyspora erythraea			0
GCA_000328705.1	1179773	Actinomycetota	Actinomycetes	Pseudonocardiales	Pseudonocardiaceae	Saccharothrix espanaensis			0
GCA_009498035.1	103733	Actinomycetota	Actinomycetes	Pseudonocardiales	Pseudonocardiaceae	Saccharothrix syringae			0
GCA_900638215.1	2014	Actinomycetota	Actinomycetes	Streptosporangiales	Nocardiopsaceae	Nocardiopsis dassonvillei			0
GCA_002263495.1	1235441	Actinomycetota	Actinomycetes	Streptosporangiales	Nocardiopsaceae	Nocardiopsis gilva			0
GCA_004323735.1	2498135	Actinomycetota	Actinomycetes	Streptosporangiales	Nocardiopsaceae	Streptomonospora litoralis			0
GCA_000012405.1	269800	Actinomycetota	Actinomycetes	Streptosporangiales	Nocardiopsaceae	Thermobifida fusca			0
GCA_003574835.2	483545	Actinomycetota	Actinomycetes	Streptosporangiales	Nocardiopsaceae	Thermobifida halotolerans			0
GCA_002057455.1	1909395	Actinomycetota	Actinomycetes	Streptosporangiales	Streptosporangiaceae	[Actinomadura] parvosata			0
GCA_035917475.1	1291556	Actinomycetota	Actinomycetes	Streptosporangiales	Streptosporangiaceae	Nonomuraea fuscirosea	WSA55849.1	WSA51320.1	1
GCA_035920485.1	2047744	Actinomycetota	Actinomycetes	Streptosporangiales	Streptosporangiaceae	Nonomuraea glycinis	WSG71119.1	WSG71111.1	1
GCA_009497075.1	2219224	Actinomycetota	Actinomycetes	Streptosporangiales	Streptosporangiaceae	Nonomuraea phyllanthi			0
GCA_000024865.1	479432	Actinomycetota	Actinomycetes	Streptosporangiales	Streptosporangiaceae	Streptosporangium roseum			0
GCA_000092645.1	469371	Actinomycetota	Actinomycetes	Streptosporangiales	Streptosporangiaceae	Thermobispora bispora			0
GCA_000024385.1	471852	Actinomycetota	Actinomycetes	Streptosporangiales	Thermomonosporaceae	Thermomonospora curvata			0
GCA_000024225.1	521095	Actinomycetota	Coriobacteriia	Coriobacteriales	Atopobiaceae	Lancefieldella parvula			0
GCA_000143845.1	633147	Actinomycetota	Coriobacteriia	Coriobacteriales	Atopobiaceae	Olsenella uli			0
GCA_900105025.1	604330	Actinomycetota	Coriobacteriia	Coriobacteriales	Atopobiaceae	Parafannyhessea umbonata			0
GCA_003966955.1	2003188	Actinomycetota	Coriobacteriia	Coriobacteriales	Atopobiaceae	Parolsenella catena			0
GCA_025149625.1	147206	Actinomycetota	Coriobacteriia	Coriobacteriales	Coriobacteriaceae	Collinsella stercoris			0
GCA_000195315.1	700015	Actinomycetota	Coriobacteriia	Coriobacteriales	Coriobacteriaceae	Coriobacterium glomerans			0
GCA_000478885.1	1384484	Actinomycetota	Coriobacteriia	Eggerthellales	Eggerthellaceae	Adlercreutzia equolifaciens			0
GCA_000814825.1	1531429	Actinomycetota	Coriobacteriia	Eggerthellales	Eggerthellaceae	Berryella intestinalis			0
GCA_000023845.1	469378	Actinomycetota	Coriobacteriia	Eggerthellales	Eggerthellaceae	Cryptobacterium curtum			0
GCA_001643775.1	79604	Actinomycetota	Coriobacteriia	Eggerthellales	Eggerthellaceae	Denitrobacterium detoxificans			0
GCA_900637575.1	84110	Actinomycetota	Coriobacteriia	Eggerthellales	Eggerthellaceae	Slackia heliotrinireducens	VEH02800.1	VEH03291.1	1
GCA_004322855.1	1670831	Actinomycetota	Nitriliruptoria	Egibacterales	Egibacteraceae	Egibacter rhizosphaerae			0
GCA_003344865.1	1608957	Actinomycetota	Nitriliruptoria	Euzebyales	Euzebyaceae	Euzebya pacifica			0
GCA_000014185.1	266117	Actinomycetota	Rubrobacteria	Rubrobacterales	Rubrobacteraceae	Rubrobacter xylanophilus			0
GCA_028416635.1	2997333	Actinomycetota	Thermoleophilia	Solirubrobacterales	Baekduiaceae	Baekduia alba			0
GCA_007970665.1	496014	Actinomycetota	Thermoleophilia	Solirubrobacterales	Baekduiaceae	Baekduia soli			0
GCA_000025265.1	469383	Actinomycetota	Thermoleophilia	Solirubrobacterales	Conexibacteraceae	Conexibacter woesei			0
GCA_000008625.1	224324	Aquificota	Aquificia	Aquificales	Aquificaceae	Aquifex aeolicus			0
GCA_000164905.1	608538	Aquificota	Aquificia	Aquificales	Aquificaceae	Hydrogenobacter thermophilus			0
GCA_000025605.1	638303	Aquificota	Aquificia	Aquificales	Aquificaceae	Thermocrinis albus			0
GCA_900142435.1	381751	Aquificota	Aquificia	Aquificales	Aquificaceae	Thermocrinis minervae			0
GCA_000512735.1	75906	Aquificota	Aquificia	Aquificales	Aquificaceae	Thermocrinis ruber			0
GCA_000021565.1	123214	Aquificota	Aquificia	Aquificales	Hydrogenothermaceae	Persephonella marina			0
GCA_000021545.1	204536	Aquificota	Aquificia	Aquificales	Hydrogenothermaceae	Sulfurihydrogenibium azorense			0
GCA_000191045.1	868864	Aquificota	Aquificia	Desulfurobacteriales	Desulfurobacteriaceae	Desulfurobacterium thermolithotrophum			0
GCA_000185805.1	648996	Aquificota	Aquificia	Desulfurobacteriales	Desulfurobacteriaceae	Thermovibrio ammonificans			0
GCA_003574315.2	2219043	Armatimonadota	Armatimonadia	Capsulimonadales	Capsulimonadaceae	Capsulimonas corticalis			0
GCA_000427095.1	1303518	Armatimonadota	Chthonomonadia	Chthonomonadales	Chthonomonadaceae	Chthonomonas calidirosea			0
GCA_000724625.1	661478	Armatimonadota	Fimbriimonadia	Fimbriimonadales	Fimbriimonadaceae	Fimbriimonas ginsengisoli			0
GCA_038396615.1	3039681	Atribacterota	Atribacteria	Atribacterales	Thermatribacteraceae	Thermatribacter velox			0
GCA_001989575.1	1817405	Bacillota	Bacilli	Bacillales	Abyssicoccaceae	Abyssicoccus albus			0
GCA_000024285.1	521098	Bacillota	Bacilli	Bacillales	Alicyclobacillaceae	Alicyclobacillus acidocaldarius			0
GCA_028751525.1	1457	Bacillota	Bacilli	Bacillales	Alicyclobacillaceae	Alicyclobacillus cycloheptanicus			0
GCA_026651605.1	1475485	Bacillota	Bacilli	Bacillales	Alicyclobacillaceae	Alicyclobacillus dauci			0
GCA_026651875.1	392011	Bacillota	Bacilli	Bacillales	Alicyclobacillaceae	Alicyclobacillus fastidiosus			0
GCA_002804065.1	2055160	Bacillota	Bacilli	Bacillales	Alicyclobacillaceae	Kyrpidia spormannii			0
GCA_000092905.1	562970	Bacillota	Bacilli	Bacillales	Alicyclobacillaceae	Kyrpidia tusciae			0
GCA_002243515.1	1214604	Bacillota	Bacilli	Bacillales	Alicyclobacillaceae	Tumebacillus algifaecis			0
GCA_002162355.1	1903704	Bacillota	Bacilli	Bacillales	Alicyclobacillaceae	Tumebacillus avium			0
GCA_030762805.1	3054939	Bacillota	Bacilli	Bacillales	Bacillaceae	Aciduricibacillus chroicocephali			0
GCA_031760945.1	1868734	Bacillota	Bacilli	Bacillales	Bacillaceae	Aeribacillus composti			0
GCA_008014775.2	1667239	Bacillota	Bacilli	Bacillales	Bacillaceae	Alkalicoccus halolimnae			0
GCA_029094545.1	79885	Bacillota	Bacilli	Bacillales	Bacillaceae	Alkalihalophilus pseudofirmus			0
GCA_000307165.1	698758	Bacillota	Bacilli	Bacillales	Bacillaceae	Amphibacillus xylanus			0
GCA_001866075.3	1532552	Bacillota	Bacilli	Bacillales	Bacillaceae	Anaerobacillus isosaccharinicus	QOY38435.1	QOY38457.1	1
GCA_001634285.1	294699	Bacillota	Bacilli	Bacillales	Bacillaceae	Anoxybacillus amylolyticus			0
GCA_000019045.1	491915	Bacillota	Bacilli	Bacillales	Bacillaceae	Anoxybacillus flavithermus			0
GCA_001187595.1	198467	Bacillota	Bacilli	Bacillales	Bacillaceae	Anoxybacillus gonensis			0
GCA_030292135.1	2026189	Bacillota	Bacilli	Bacillales	Bacillaceae	Bacillus albus			0
GCA_001191605.1	293387	Bacillota	Bacilli	Bacillales	Bacillaceae	Bacillus altitudinis			0
GCA_000008445.1	261594	Bacillota	Bacilli	Bacillales	Bacillaceae	Bacillus anthracis			0
GCA_030285945.1	2819290	Bacillota	Bacilli	Bacillales	Bacillaceae	Bacillus arachidis			0
GCA_039519175.1	1452	Bacillota	Bacilli	Bacillales	Bacillaceae	Bacillus atrophaeus			0
GCA_004124315.2	2487276	Bacillota	Bacilli	Bacillales	Bacillaceae	Bacillus cabrialesii			0
GCA_002220285.1	1396	Bacillota	Bacilli	Bacillales	Bacillaceae	Bacillus cereus			0
GCA_000017425.1	315749	Bacillota	Bacilli	Bacillales	Bacillaceae	Bacillus cytotoxicus			0
GCA_004103615.1	1664069	Bacillota	Bacilli	Bacillales	Bacillaceae	Bacillus glycinifermentans			0
GCA_001278705.1	1441095	Bacillota	Bacilli	Bacillales	Bacillaceae	Bacillus gobiensis			0
GCA_004006435.1	260554	Bacillota	Bacilli	Bacillales	Bacillaceae	Bacillus halotolerans			0
GCA_034478925.1	1402	Bacillota	Bacilli	Bacillales	Bacillaceae	Bacillus licheniformis			0
GCA_000161455.1	527000	Bacillota	Bacilli	Bacillales	Bacillaceae	Bacillus pseudomycoides			0
GCA_000017885.4	315750	Bacillota	Bacilli	Bacillales	Bacillaceae	Bacillus pumilus			0
GCA_008244765.1	561879	Bacillota	Bacilli	Bacillales	Bacillaceae	Bacillus safensis			0
GCA_001050115.1	1479	Bacillota	Bacilli	Bacillales	Bacillaceae	Bacillus smithii			0
GCA_034055115.1	119858	Bacillota	Bacilli	Bacillales	Bacillaceae	Bacillus sonorensis			0
GCA_000227465.1	1052585	Bacillota	Bacilli	Bacillales	Bacillaceae	Bacillus spizizenii			0
GCA_029772985.1	2054641	Bacillota	Bacilli	Bacillales	Bacillaceae	Bacillus stercoris			0
GCA_000009045.1	224308	Bacillota	Bacilli	Bacillales	Bacillaceae	Bacillus subtilis			0
GCA_000161615.1	527031	Bacillota	Bacilli	Bacillales	Bacillaceae	Bacillus thuringiensis			0
GCA_031357045.1	2026188	Bacillota	Bacilli	Bacillales	Bacillaceae	Bacillus tropicus			0
GCA_000015785.2	326423	Bacillota	Bacilli	Bacillales	Bacillaceae	Bacillus velezensis			0
GCA_001889165.1	1547283	Bacillota	Bacilli	Bacillales	Bacillaceae	Bacillus weihaiensis			0
GCA_001857925.1	1178537	Bacillota	Bacilli	Bacillales	Bacillaceae	Bacillus xiamenensis			0
GCA_039654145.1	996558	Bacillota	Bacilli	Bacillales	Bacillaceae	Caldifermentibacillus hisashii			0
GCA_007995155.1	1742359	Bacillota	Bacilli	Bacillales	Bacillaceae	Cytobacillus dafuensis	QED49780.1	QED49255.1	1
GCA_038398625.1	3051614	Bacillota	Bacilli	Bacillales	Bacillaceae	Cytobacillus pseudoceanisediminis			0
GCA_000177235.2	649639	Bacillota	Bacilli	Bacillales	Bacillaceae	Evansella cellulosilytica			0
GCA_026547225.1	2980026	Bacillota	Bacilli	Bacillales	Bacillaceae	Fervidibacillus albus			0
GCA_026547205.1	2980027	Bacillota	Bacilli	Bacillales	Bacillaceae	Fervidibacillus halotolerans			0
GCA_001629705.2	1221500	Bacillota	Bacilli	Bacillales	Bacillaceae	Fictibacillus phosphorivorans			0
GCA_000009785.1	235909	Bacillota	Bacilli	Bacillales	Bacillaceae	Geobacillus kaustophilus			0
GCA_001618685.1	129338	Bacillota	Bacilli	Bacillales	Bacillaceae	Geobacillus subterraneus			0
GCA_002072065.1	33940	Bacillota	Bacilli	Bacillales	Bacillaceae	Geobacillus thermodenitrificans			0
GCA_001610955.1	33941	Bacillota	Bacilli	Bacillales	Bacillaceae	Geobacillus thermoleovorans			0
GCA_030414215.1	213419	Bacillota	Bacilli	Bacillales	Bacillaceae	Geobacillus zalihae			0
GCA_009650095.1	2663022	Bacillota	Bacilli	Bacillales	Bacillaceae	Gracilibacillus salitolerans			0
GCA_000284515.1	866895	Bacillota	Bacilli	Bacillales	Bacillaceae	Halobacillus halophilus			0
GCA_002097535.1	402384	Bacillota	Bacilli	Bacillales	Bacillaceae	Halobacillus mangrovi			0
GCA_029714185.1	554880	Bacillota	Bacilli	Bacillales	Bacillaceae	Halobacillus naozhouensis			0
GCA_000832905.1	1121088	Bacillota	Bacilli	Bacillales	Bacillaceae	Heyndrickxia coagulans			0
GCA_040267745.1	2824910	Bacillota	Bacilli	Bacillales	Bacillaceae	Heyndrickxia faecalis			0
GCA_900478165.1	1467	Bacillota	Bacilli	Bacillales	Bacillaceae	Lederbergia lenta			0
GCA_001307805.2	1472767	Bacillota	Bacilli	Bacillales	Bacillaceae	Lentibacillus amyloliquefaciens			0
GCA_000724775.3	28031	Bacillota	Bacilli	Bacillales	Bacillaceae	Lysinibacillus fusiformis			0
GCA_033880585.1	1470088	Bacillota	Bacilli	Bacillales	Bacillaceae	Lysinibacillus louembei			0
GCA_030123245.1	759811	Bacillota	Bacilli	Bacillales	Bacillaceae	Lysinibacillus pakistanensis			0
GCA_002982115.1	1421	Bacillota	Bacilli	Bacillales	Bacillaceae	Lysinibacillus sphaericus			0
GCA_039654155.1	1714840	Bacillota	Bacilli	Bacillales	Bacillaceae	Lysinibacillus telephonicus			0
GCA_000600105.1	1145276	Bacillota	Bacilli	Bacillales	Bacillaceae	Lysinibacillus varians			0
GCA_036670025.1	1737571	Bacillota	Bacilli	Bacillales	Bacillaceae	Niallia oryzisoli	WVX81377.1	WVX80409.1	1
GCA_000011245.1	221109	Bacillota	Bacilli	Bacillales	Bacillaceae	Oceanobacillus iheyensis			0
GCA_003352005.1	2052660	Bacillota	Bacilli	Bacillales	Bacillaceae	Oceanobacillus zhaokaii			0
GCA_006965545.2	2592382	Bacillota	Bacilli	Bacillales	Bacillaceae	Paenalkalicoccus suaedae			0
GCA_001700985.1	1426	Bacillota	Bacilli	Bacillales	Bacillaceae	Parageobacillus thermoglucosidasius			0
GCA_003410415.1	421767	Bacillota	Bacilli	Bacillales	Bacillaceae	Peribacillus butanolivorans			0
GCA_002243645.1	1349754	Bacillota	Bacilli	Bacillales	Bacillaceae	Peribacillus simplex			0
GCA_006094495.1	1348623	Bacillota	Bacilli	Bacillales	Bacillaceae	Priestia megaterium			0
GCA_008973485.1	2283160	Bacillota	Bacilli	Bacillales	Bacillaceae	Psychrobacillus glaciei			0
GCA_007301515.1	2594883	Bacillota	Bacilli	Bacillales	Bacillaceae	Radiobacillus deserti			0
GCA_006740705.1	2502791	Bacillota	Bacilli	Bacillales	Bacillaceae	Salicibibacter halophilus			0
GCA_003336365.1	2099786	Bacillota	Bacilli	Bacillales	Bacillaceae	Salicibibacter kimchii			0
GCA_001685435.3	1230341	Bacillota	Bacilli	Bacillales	Bacillaceae	Salimicrobium jeotgali			0
GCA_001721685.1	632773	Bacillota	Bacilli	Bacillales	Bacillaceae	Salisediminibacterium beveridgei	AOM82095.1	AOM83840.1	1
GCA_000093085.1	439292	Bacillota	Bacilli	Bacillales	Bacillaceae	Salisediminibacterium selenitireducens	ADH98737.1	ADI00411.1	1
GCA_034479305.1	79880	Bacillota	Bacilli	Bacillales	Bacillaceae	Shouchella clausii			0
GCA_028735875.1	766894	Bacillota	Bacilli	Bacillales	Bacillaceae	Shouchella hunanensis			0
GCA_036700015.1	866786	Bacillota	Bacilli	Bacillales	Bacillaceae	Shouchella rhizosphaerae			0
GCA_002250055.1	33932	Bacillota	Bacilli	Bacillales	Bacillaceae	Sutcliffiella cohnii			0
GCA_002157855.1	79883	Bacillota	Bacilli	Bacillales	Bacillaceae	Sutcliffiella horikoshii			0
GCA_000725365.1	386490	Bacillota	Bacilli	Bacillales	Bacillaceae	Terribacillus goriensis			0
GCA_002849835.1	302167	Bacillota	Bacilli	Bacillales	Bacillaceae	Virgibacillus dokdonensis			0
GCA_001878675.1	1482	Bacillota	Bacilli	Bacillales	Bacillaceae	Virgibacillus halodenitrificans			0
GCA_026013645.1	1216297	Bacillota	Bacilli	Bacillales	Bacillaceae	Virgibacillus natechei			0
GCA_002224365.1	163877	Bacillota	Bacilli	Bacillales	Bacillaceae	Virgibacillus necropolis			0
GCA_002216775.1	2017483	Bacillota	Bacilli	Bacillales	Bacillaceae	Virgibacillus phasianinus			0
GCA_900476045.1	29391	Bacillota	Bacilli	Bacillales	Gemellaceae	Gemella morbillorum			0
GCA_001703515.1	2756	Bacillota	Bacilli	Bacillales	Listeriaceae	Brochothrix thermosphacta			0
GCA_900638015.1	1641	Bacillota	Bacilli	Bacillales	Listeriaceae	Listeria grayi			0
GCA_028596125.1	1642	Bacillota	Bacilli	Bacillales	Listeriaceae	Listeria innocua			0
GCA_000763515.1	202751	Bacillota	Bacilli	Bacillales	Listeriaceae	Listeria ivanovii			0
GCA_000196035.1	169963	Bacillota	Bacilli	Bacillales	Listeriaceae	Listeria monocytogenes			0
GCA_026871175.2	1497681	Bacillota	Bacilli	Bacillales	Listeriaceae	Listeria newyorkensis			0
GCA_000027145.1	683837	Bacillota	Bacilli	Bacillales	Listeriaceae	Listeria seeligeri			0
GCA_031843265.2	2713501	Bacillota	Bacilli	Bacillales	Listeriaceae	Listeria swaminathanii			0
GCA_003534205.1	1006155	Bacillota	Bacilli	Bacillales	Listeriaceae	Listeria weihenstephanensis			0
GCA_900187315.1	1643	Bacillota	Bacilli	Bacillales	Listeriaceae	Listeria welshimeri			0
GCA_002355375.1	1500254	Bacillota	Bacilli	Bacillales	Paenibacillaceae	Aneurinibacillus soli			0
GCA_028471905.1	2966586	Bacillota	Bacilli	Bacillales	Paenibacillaceae	Aneurinibacillus uraniidurans			0
GCA_004117055.1	51101	Bacillota	Bacilli	Bacillales	Paenibacillaceae	Brevibacillus agri			0
GCA_961514395.1	927786	Bacillota	Bacilli	Bacillales	Paenibacillaceae	Brevibacillus aydinogluensis			0
GCA_036700025.1	45462	Bacillota	Bacilli	Bacillales	Paenibacillaceae	Brevibacillus borstelensis	WWA33691.1	WWA33697.1	1
GCA_900637055.1	1393	Bacillota	Bacilli	Bacillales	Paenibacillaceae	Brevibacillus brevis			0
GCA_002706795.1	1121121	Bacillota	Bacilli	Bacillales	Paenibacillaceae	Brevibacillus laterosporus			0
GCA_004295585.1	2507935	Bacillota	Bacilli	Bacillales	Paenibacillaceae	Cohnella abietis			0
GCA_003713065.1	2674991	Bacillota	Bacilli	Bacillales	Paenibacillaceae	Cohnella candidum			0
GCA_003952225.1	2495582	Bacillota	Bacilli	Bacillales	Paenibacillaceae	Paenibacillus albus			0
GCA_005577435.1	2565926	Bacillota	Bacilli	Bacillales	Paenibacillaceae	Paenibacillus algicola			0
GCA_036894225.1	1451	Bacillota	Bacilli	Bacillales	Paenibacillaceae	Paenibacillus amylolyticus			0
GCA_032268605.1	2918900	Bacillota	Bacilli	Bacillales	Paenibacillaceae	Paenibacillus aurantius			0
GCA_003945345.1	1712516	Bacillota	Bacilli	Bacillales	Paenibacillaceae	Paenibacillus baekrokdamisoli			0
GCA_000961095.1	1126833	Bacillota	Bacilli	Bacillales	Paenibacillaceae	Paenibacillus beijingensis			0
GCA_000758665.1	160799	Bacillota	Bacilli	Bacillales	Paenibacillaceae	Paenibacillus borealis			0
GCA_001421015.2	1616788	Bacillota	Bacilli	Bacillales	Paenibacillaceae	Paenibacillus bovis			0
GCA_004117095.1	79263	Bacillota	Bacilli	Bacillales	Paenibacillaceae	Paenibacillus chitinolyticus			0
GCA_001857945.1	1763538	Bacillota	Bacilli	Bacillales	Paenibacillaceae	Paenibacillus crassostreae			0
GCA_002192415.1	414771	Bacillota	Bacilli	Bacillales	Paenibacillaceae	Paenibacillus donghaensis			0
GCA_000756615.1	44251	Bacillota	Bacilli	Bacillales	Paenibacillaceae	Paenibacillus durus			0
GCA_001632305.1	59843	Bacillota	Bacilli	Bacillales	Paenibacillaceae	Paenibacillus glucanolyticus			0
GCA_000758705.1	189425	Bacillota	Bacilli	Bacillales	Paenibacillaceae	Paenibacillus graminis			0
GCA_034055775.1	539262	Bacillota	Bacilli	Bacillales	Paenibacillaceae	Paenibacillus hunanensis			0
GCA_002741055.1	1870820	Bacillota	Bacilli	Bacillales	Paenibacillaceae	Paenibacillus ihbetae			0
GCA_002240415.1	172713	Bacillota	Bacilli	Bacillales	Paenibacillaceae	Paenibacillus kribbensis			0
GCA_028606985.1	1452732	Bacillota	Bacilli	Bacillales	Paenibacillaceae	Paenibacillus kyungheensis			0
GCA_002951935.1	147375	Bacillota	Bacilli	Bacillales	Paenibacillaceae	Paenibacillus larvae			0
GCA_003931855.1	1338368	Bacillota	Bacilli	Bacillales	Paenibacillaceae	Paenibacillus lentus			0
GCA_003991425.1	2707005	Bacillota	Bacilli	Bacillales	Paenibacillaceae	Paenibacillus lutimineralis			0
GCA_028771845.1	3026433	Bacillota	Bacilli	Bacillales	Paenibacillaceae	Paenibacillus marchantiae			0
GCA_000258535.2	997761	Bacillota	Bacilli	Bacillales	Paenibacillaceae	Paenibacillus mucilaginosus			0
GCA_001465255.1	162209	Bacillota	Bacilli	Bacillales	Paenibacillaceae	Paenibacillus naphthalenovorans	ALS22991.1	ALS22996.1	2
GCA_963311185.1	1886670	Bacillota	Bacilli	Bacillales	Paenibacillaceae	Paenibacillus nuruki			0
GCA_000758725.1	189426	Bacillota	Bacilli	Bacillales	Paenibacillaceae	Paenibacillus odorifer			0
GCA_030263935.1	3050112	Bacillota	Bacilli	Bacillales	Paenibacillaceae	Paenibacillus polygoni			0
GCA_004135365.1	2509456	Bacillota	Bacilli	Bacillales	Paenibacillaceae	Paenibacillus protaetiae			0
GCA_000981585.1	1073571	Bacillota	Bacilli	Bacillales	Paenibacillaceae	Paenibacillus riograndensis			0
GCA_000612505.1	1268072	Bacillota	Bacilli	Bacillales	Paenibacillaceae	Paenibacillus sabinae			0
GCA_024734895.1	2909671	Bacillota	Bacilli	Bacillales	Paenibacillaceae	Paenibacillus spongiae			0
GCA_000758685.1	169760	Bacillota	Bacilli	Bacillales	Paenibacillaceae	Paenibacillus stellifer			0
GCA_001644605.1	1178515	Bacillota	Bacilli	Bacillales	Paenibacillaceae	Paenibacillus swuensis			0
GCA_000235585.1	985665	Bacillota	Bacilli	Bacillales	Paenibacillaceae	Paenibacillus terrae			0
GCA_007066085.1	49283	Bacillota	Bacilli	Bacillales	Paenibacillaceae	Paenibacillus thiaminolyticus			0
GCA_036884255.1	528187	Bacillota	Bacilli	Bacillales	Paenibacillaceae	Paenibacillus tundrae			0
GCA_900177425.1	1313296	Bacillota	Bacilli	Bacillales	Paenibacillaceae	Paenibacillus uliginis			0
GCA_028747985.1	521520	Bacillota	Bacilli	Bacillales	Paenibacillaceae	Paenibacillus urinalis			0
GCA_030122845.1	307580	Bacillota	Bacilli	Bacillales	Paenibacillaceae	Paenibacillus woosongensis			0
GCA_001908275.1	528191	Bacillota	Bacilli	Bacillales	Paenibacillaceae	Paenibacillus xylanexedens			0
GCA_001685395.1	1462996	Bacillota	Bacilli	Bacillales	Paenibacillaceae	Paenibacillus yonginensis			0
GCA_006542275.1	2583377	Bacillota	Bacilli	Bacillales	Paenibacillaceae	Saccharibacillus brassicae			0
GCA_000227705.3	717605	Bacillota	Bacilli	Bacillales	Paenibacillaceae	Thermobacillus composti			0
GCA_004367585.1	417367	Bacillota	Bacilli	Bacillales	Planococcaceae	Paenisporosarcina antarctica			0
GCA_003595195.1	2320858	Bacillota	Bacilli	Bacillales	Planococcaceae	Paenisporosarcina cavernae			0
GCA_001687565.2	1185653	Bacillota	Bacilli	Bacillales	Planococcaceae	Planococcus antarcticus			0
GCA_001687665.2	414778	Bacillota	Bacilli	Bacillales	Planococcaceae	Planococcus donghaensis			0
GCA_002009235.1	1598147	Bacillota	Bacilli	Bacillales	Planococcaceae	Planococcus faecalis			0
GCA_001687585.2	1215089	Bacillota	Bacilli	Bacillales	Planococcaceae	Planococcus halocryophilus			0
GCA_001465835.2	1374	Bacillota	Bacilli	Bacillales	Planococcaceae	Planococcus kocurii			0
GCA_001999905.1	2213202	Bacillota	Bacilli	Bacillales	Planococcaceae	Planococcus lenghuensis			0
GCA_030413595.1	3058394	Bacillota	Bacilli	Bacillales	Planococcaceae	Planococcus liqunii			0
GCA_001687625.2	192421	Bacillota	Bacilli	Bacillales	Planococcaceae	Planococcus maritimus			0
GCA_001687605.2	1038856	Bacillota	Bacilli	Bacillales	Planococcaceae	Planococcus plakortidis			0
GCA_001465795.2	200991	Bacillota	Bacilli	Bacillales	Planococcaceae	Planococcus rifietoensis			0
GCA_001186155.3	1302659	Bacillota	Bacilli	Bacillales	Planococcaceae	Planococcus versutus			0
GCA_033304595.1	3020056	Bacillota	Bacilli	Bacillales	Planococcaceae	Sporosarcina jeotgali			0
GCA_033304615.1	3056444	Bacillota	Bacilli	Bacillales	Planococcaceae	Sporosarcina oncorhynchi			0
GCA_004379295.1	1474	Bacillota	Bacilli	Bacillales	Planococcaceae	Sporosarcina pasteurii			0
GCA_001590685.1	1476	Bacillota	Bacilli	Bacillales	Planococcaceae	Sporosarcina psychrophila			0
GCA_030406775.1	3056445	Bacillota	Bacilli	Bacillales	Planococcaceae	Sporosarcina trichiuri			0
GCA_002081995.1	1571	Bacillota	Bacilli	Bacillales	Planococcaceae	Sporosarcina ureae			0
GCA_001753205.1	298596	Bacillota	Bacilli	Bacillales	Planococcaceae	Sporosarcina ureilytica			0
GCA_004331915.1	367743	Bacillota	Bacilli	Bacillales	Planococcaceae	Ureibacillus thermophilus			0
GCA_000756715.2	1461582	Bacillota	Bacilli	Bacillales	Staphylococcaceae	Jeotgalicoccus saudimassiliensis			0
GCA_030376725.1	69968	Bacillota	Bacilli	Bacillales	Staphylococcaceae	Macrococcus bovicus			0
GCA_900474615.1	1296	Bacillota	Bacilli	Bacillales	Staphylococcaceae	Mammaliicoccus sciuri			0
GCA_900187075.1	643214	Bacillota	Bacilli	Bacillales	Staphylococcaceae	Mammaliicoccus stepanovicii			0
GCA_000236925.1	985002	Bacillota	Bacilli	Bacillales	Staphylococcaceae	Staphylococcus argenteus			0
GCA_000013425.1	93061	Bacillota	Bacilli	Bacillales	Staphylococcaceae	Staphylococcus aureus			0
GCA_040739365.1	74703	Bacillota	Bacilli	Bacillales	Staphylococcaceae	Staphylococcus capitis			0
GCA_003966625.1	29380	Bacillota	Bacilli	Bacillales	Staphylococcaceae	Staphylococcus caprae			0
GCA_030294405.1	201828	Bacillota	Bacilli	Bacillales	Staphylococcaceae	Staphylococcus casei			0
GCA_007814525.1	46126	Bacillota	Bacilli	Bacillales	Staphylococcaceae	Staphylococcus chromogenes			0
GCA_900637235.1	70255	Bacillota	Bacilli	Bacillales	Staphylococcaceae	Staphylococcus condimenti			0
GCA_003718735.1	2044912	Bacillota	Bacilli	Bacillales	Staphylococcaceae	Staphylococcus debuckii			0
GCA_025558825.1	53344	Bacillota	Bacilli	Bacillales	Staphylococcaceae	Staphylococcus delphini			0
GCA_006094375.1	1282	Bacillota	Bacilli	Bacillales	Staphylococcaceae	Staphylococcus epidermidis			0
GCA_003012915.1	46127	Bacillota	Bacilli	Bacillales	Staphylococcaceae	Staphylococcus felis			0
GCA_006094395.1	1283	Bacillota	Bacilli	Bacillales	Staphylococcaceae	Staphylococcus haemolyticus			0
GCA_003812505.1	1290	Bacillota	Bacilli	Bacillales	Staphylococcaceae	Staphylococcus hominis			0
GCA_038789205.1	3051183	Bacillota	Bacilli	Bacillales	Staphylococcaceae	Staphylococcus hsinchuensis			0
GCA_000816085.1	1284	Bacillota	Bacilli	Bacillales	Staphylococcaceae	Staphylococcus hyicus			0
GCA_003019255.1	29384	Bacillota	Bacilli	Bacillales	Staphylococcaceae	Staphylococcus kloosii			0
GCA_001558775.1	28035	Bacillota	Bacilli	Bacillales	Staphylococcaceae	Staphylococcus lugdunensis			0
GCA_002101335.1	155085	Bacillota	Bacilli	Bacillales	Staphylococcaceae	Staphylococcus lutrae			0
GCA_900187005.1	1294	Bacillota	Bacilli	Bacillales	Staphylococcaceae	Staphylococcus muscae			0
GCA_002442935.1	214473	Bacillota	Bacilli	Bacillales	Staphylococcaceae	Staphylococcus nepalensis			0
GCA_002208805.2	170573	Bacillota	Bacilli	Bacillales	Staphylococcaceae	Staphylococcus pettenkoferi			0
GCA_900186985.1	70258	Bacillota	Bacilli	Bacillales	Staphylococcaceae	Staphylococcus piscifermentans			0
GCA_000010125.1	342451	Bacillota	Bacilli	Bacillales	Staphylococcaceae	Staphylococcus saprophyticus			0
GCA_025558325.1	1295	Bacillota	Bacilli	Bacillales	Staphylococcaceae	Staphylococcus schleiferi			0
GCA_900636685.1	1654388	Bacillota	Bacilli	Bacillales	Staphylococcaceae	Staphylococcus schweitzeri			0
GCA_900187055.1	308354	Bacillota	Bacilli	Bacillales	Staphylococcaceae	Staphylococcus simiae			0
GCA_025561465.1	1286	Bacillota	Bacilli	Bacillales	Staphylococcaceae	Staphylococcus simulans			0
GCA_025558845.1	94138	Bacillota	Bacilli	Bacillales	Staphylococcaceae	Staphylococcus ureilyticus			0
GCA_003571725.1	1292	Bacillota	Bacilli	Bacillales	Staphylococcaceae	Staphylococcus warneri			0
GCA_000709415.1	1288	Bacillota	Bacilli	Bacillales	Staphylococcaceae	Staphylococcus xylosus			0
GCA_024927925.1	37482	Bacillota	Bacilli	Bacillales	Thermoactinomycetaceae	Laceyella sacchari			0
GCA_002005165.1	1471761	Bacillota	Bacilli	Bacillales	Thermoactinomycetaceae	Novibacillus thermophilus			0
GCA_005886755.1	2026	Bacillota	Bacilli	Bacillales	Thermoactinomycetaceae	Thermoactinomyces vulgaris			0
GCA_000019905.1	262543	Bacillota	Bacilli	Bacillales		Exiguobacterium artemiae			0
GCA_029026745.1	307643	Bacillota	Bacilli	Bacillales		Exiguobacterium profundum			0
GCA_001543105.1	87541	Bacillota	Bacilli	Lactobacillales	Aerococcaceae	Aerococcus christensenii			0
GCA_001543145.1	119206	Bacillota	Bacilli	Lactobacillales	Aerococcaceae	Aerococcus sanguinicola			0
GCA_008726475.3	3078812	Bacillota	Bacilli	Lactobacillales	Aerococcaceae	Aerococcus tenax			0
GCA_001543175.1	1376	Bacillota	Bacilli	Lactobacillales	Aerococcaceae	Aerococcus urinae			0
GCA_001543205.1	51665	Bacillota	Bacilli	Lactobacillales	Aerococcaceae	Aerococcus urinaeequi			0
GCA_001543245.1	128944	Bacillota	Bacilli	Lactobacillales	Aerococcaceae	Aerococcus urinaehominis			0
GCA_001543285.1	1377	Bacillota	Bacilli	Lactobacillales	Aerococcaceae	Aerococcus viridans			0
GCA_002847845.2	13076	Bacillota	Bacilli	Lactobacillales	Aerococcaceae	Globicatella sanguinis			0
GCA_003546865.1	2036206	Bacillota	Bacilli	Lactobacillales	Aerococcaceae	Suicoccus acidiformans			0
GCA_040959045.1	426703	Bacillota	Bacilli	Lactobacillales	Carnobacteriaceae	Alkalibacterium putridalgicola			0
GCA_000493735.1	1266845	Bacillota	Bacilli	Lactobacillales	Carnobacteriaceae	Carnobacterium inhibens			0
GCA_003955755.1	2496265	Bacillota	Bacilli	Lactobacillales	Carnobacteriaceae	Jeotgalibaca ciconiae			0
GCA_002005405.1	708126	Bacillota	Bacilli	Lactobacillales	Carnobacteriaceae	Jeotgalibaca dankookensis			0
GCA_000157355.2	565655	Bacillota	Bacilli	Lactobacillales	Enterococcaceae	Enterococcus casseliflavus			0
GCA_900474605.1	44008	Bacillota	Bacilli	Lactobacillales	Enterococcaceae	Enterococcus cecorum			0
GCA_002277935.1	53345	Bacillota	Bacilli	Lactobacillales	Enterococcaceae	Enterococcus durans			0
GCA_003343305.1	160453	Bacillota	Bacilli	Lactobacillales	Enterococcaceae	Enterococcus gilvus			0
GCA_002278015.2	1354	Bacillota	Bacilli	Lactobacillales	Enterococcaceae	Enterococcus hirae			0
GCA_029983095.1	3031993	Bacillota	Bacilli	Lactobacillales	Enterococcaceae	Enterococcus montenegrensis			0
GCA_002813755.1	53346	Bacillota	Bacilli	Lactobacillales	Enterococcaceae	Enterococcus mundtii			0
GCA_001465345.1	118060	Bacillota	Bacilli	Lactobacillales	Enterococcaceae	Enterococcus rotai			0
GCA_002290025.1	417368	Bacillota	Bacilli	Lactobacillales	Enterococcaceae	Enterococcus thailandicus			0
GCA_003966875.1	33970	Bacillota	Bacilli	Lactobacillales	Enterococcaceae	Melissococcus plutonius			0
GCA_001712815.1	51669	Bacillota	Bacilli	Lactobacillales	Enterococcaceae	Tetragenococcus halophilus			0
GCA_003795145.1	290335	Bacillota	Bacilli	Lactobacillales	Enterococcaceae	Tetragenococcus koreensis			0
GCA_003795125.1	526944	Bacillota	Bacilli	Lactobacillales	Enterococcaceae	Tetragenococcus osmophilus			0
GCA_029144185.1	2991418	Bacillota	Bacilli	Lactobacillales	Enterococcaceae	Vagococcus intermedius			0
GCA_001870205.1	519472	Bacillota	Bacilli	Lactobacillales	Enterococcaceae	Vagococcus teuberi			0
GCA_004792515.1	2562451	Bacillota	Bacilli	Lactobacillales	Enterococcaceae	Vagococcus xieshaowenii			0
GCA_005145005.1	2571750	Bacillota	Bacilli	Lactobacillales	Enterococcaceae	Vagococcus zengguangii			0
GCA_004359375.1	1720083	Bacillota	Bacilli	Lactobacillales	Lactobacillaceae	Acetilactobacillus jinshanensis			0
GCA_001936335.1	1423721	Bacillota	Bacilli	Lactobacillales	Lactobacillaceae	Amylolactobacillus amylophilus			0
GCA_946888465.1	1218495	Bacillota	Bacilli	Lactobacillales	Lactobacillaceae	Apilactobacillus apinorum			0
GCA_003627035.1	2419772	Bacillota	Bacilli	Lactobacillales	Lactobacillaceae	Apilactobacillus bombintestini			0
GCA_003522965.1	1303590	Bacillota	Bacilli	Lactobacillales	Lactobacillaceae	Bombilactobacillus bombi			0
GCA_002849895.1	1423720	Bacillota	Bacilli	Lactobacillales	Lactobacillaceae	Companilactobacillus alimentarius			0
GCA_001971585.1	1847728	Bacillota	Bacilli	Lactobacillales	Lactobacillaceae	Companilactobacillus allii			0
GCA_001951175.1	392416	Bacillota	Bacilli	Lactobacillales	Lactobacillaceae	Companilactobacillus crustorum			0
GCA_002706745.1	936140	Bacillota	Bacilli	Lactobacillales	Lactobacillaceae	Companilactobacillus farciminis			0
GCA_006007945.1	938155	Bacillota	Bacilli	Lactobacillales	Lactobacillaceae	Companilactobacillus futsaii			0
GCA_001050475.1	1007676	Bacillota	Bacilli	Lactobacillales	Lactobacillaceae	Companilactobacillus ginsenosidimutans			0
GCA_000831645.3	1074467	Bacillota	Bacilli	Lactobacillales	Lactobacillaceae	Companilactobacillus heilongjiangensis			0
GCA_003606365.2	2304606	Bacillota	Bacilli	Lactobacillales	Lactobacillaceae	Companilactobacillus zhachilii			0
GCA_001702115.1	53444	Bacillota	Bacilli	Lactobacillales	Lactobacillaceae	Fructilactobacillus lindneri			0
GCA_029023685.1	1625	Bacillota	Bacilli	Lactobacillales	Lactobacillaceae	Fructilactobacillus sanfranciscensis			0
GCA_000829055.1	1423732	Bacillota	Bacilli	Lactobacillales	Lactobacillaceae	Lacticaseibacillus casei			0
GCA_029726355.1	3035291	Bacillota	Bacilli	Lactobacillales	Lactobacillaceae	Lacticaseibacillus huelsenbergensis			0
GCA_009184845.1	88233	Bacillota	Bacilli	Lactobacillales	Lactobacillaceae	Lacticaseibacillus manihotivorans			0
GCA_028736235.1	3025672	Bacillota	Bacilli	Lactobacillales	Lactobacillaceae	Lacticaseibacillus pabuli			0
GCA_000155515.2	537973	Bacillota	Bacilli	Lactobacillales	Lactobacillaceae	Lacticaseibacillus paracasei			0
GCA_030770265.1	3068305	Bacillota	Bacilli	Lactobacillales	Lactobacillaceae	Lacticaseibacillus parahuelsenbergensis			0
GCA_030770295.1	3068306	Bacillota	Bacilli	Lactobacillales	Lactobacillaceae	Lacticaseibacillus styriensis			0
GCA_030770335.1	3068307	Bacillota	Bacilli	Lactobacillales	Lactobacillaceae	Lacticaseibacillus zeae			0
GCA_029025825.1	60520	Bacillota	Bacilli	Lactobacillales	Lactobacillaceae	Lactiplantibacillus paraplantarum			0
GCA_003641185.1	1589	Bacillota	Bacilli	Lactobacillales	Lactobacillaceae	Lactiplantibacillus pentosus			0
GCA_008831485.1	1600	Bacillota	Bacilli	Lactobacillales	Lactobacillaceae	Lactobacillus acetotolerans			0
GCA_000194115.1	695562	Bacillota	Bacilli	Lactobacillales	Lactobacillaceae	Lactobacillus amylovorus			0
GCA_003150935.1	303541	Bacillota	Bacilli	Lactobacillales	Lactobacillaceae	Lactobacillus apis			0
GCA_001888925.1	1217420	Bacillota	Bacilli	Lactobacillales	Lactobacillaceae	Lactobacillus delbrueckii			0
GCA_000014425.1	324831	Bacillota	Bacilli	Lactobacillales	Lactobacillaceae	Lactobacillus gasseri			0
GCA_003173695.1	1218494	Bacillota	Bacilli	Lactobacillales	Lactobacillaceae	Lactobacillus helsingborgensis			0
GCA_001936235.1	109790	Bacillota	Bacilli	Lactobacillales	Lactobacillaceae	Lactobacillus jensenii			0
GCA_003151025.1	1218493	Bacillota	Bacilli	Lactobacillales	Lactobacillaceae	Lactobacillus kullabergensis			0
GCA_003584685.1	2107999	Bacillota	Bacilli	Lactobacillales	Lactobacillaceae	Lactobacillus paragasseri			0
GCA_033096005.1	2976676	Bacillota	Bacilli	Lactobacillales	Lactobacillaceae	Lactobacillus xylocopicola			0
GCA_008831385.1	51664	Bacillota	Bacilli	Lactobacillales	Lactobacillaceae	Lapidilactobacillus dextrinicus			0
GCA_004101845.1	1293592	Bacillota	Bacilli	Lactobacillales	Lactobacillaceae	Latilactobacillus curvatus			0
GCA_900258455.1	164393	Bacillota	Bacilli	Lactobacillales	Lactobacillaceae	Latilactobacillus fuchuensis			0
GCA_009025875.1	60519	Bacillota	Bacilli	Lactobacillales	Lactobacillaceae	Latilactobacillus graminis			0
GCA_009676365.1	1599	Bacillota	Bacilli	Lactobacillales	Lactobacillaceae	Latilactobacillus sakei			0
GCA_000785105.2	1138822	Bacillota	Bacilli	Lactobacillales	Lactobacillaceae	Lentilactobacillus curieae			0
GCA_007954525.1	1252	Bacillota	Bacilli	Lactobacillales	Lactobacillaceae	Leuconostoc carnosum			0
GCA_007954785.1	33964	Bacillota	Bacilli	Lactobacillales	Lactobacillaceae	Leuconostoc citreum			0
GCA_000196855.1	762550	Bacillota	Bacilli	Lactobacillales	Lactobacillaceae	Leuconostoc gasicomitatum			0
GCA_000298875.1	1229756	Bacillota	Bacilli	Lactobacillales	Lactobacillaceae	Leuconostoc gelidum			0
GCA_000092505.1	762051	Bacillota	Bacilli	Lactobacillales	Lactobacillaceae	Leuconostoc kimchii			0
GCA_007954605.1	1246	Bacillota	Bacilli	Lactobacillales	Lactobacillaceae	Leuconostoc lactis			0
GCA_000014445.1	203120	Bacillota	Bacilli	Lactobacillales	Lactobacillaceae	Leuconostoc mesenteroides			0
GCA_900475625.1	1580	Bacillota	Bacilli	Lactobacillales	Lactobacillaceae	Levilactobacillus brevis			0
GCA_001050435.1	637971	Bacillota	Bacilli	Lactobacillales	Lactobacillaceae	Levilactobacillus koreensis			0
GCA_900116935.1	89059	Bacillota	Bacilli	Lactobacillales	Lactobacillaceae	Ligilactobacillus acidipiscis			0
GCA_025311475.1	1601	Bacillota	Bacilli	Lactobacillales	Lactobacillaceae	Ligilactobacillus agilis			0
GCA_029889745.1	762833	Bacillota	Bacilli	Lactobacillales	Lactobacillaceae	Ligilactobacillus faecis			0
GCA_003288115.1	1622	Bacillota	Bacilli	Lactobacillales	Lactobacillaceae	Ligilactobacillus murinus			0
GCA_000224985.1	1069534	Bacillota	Bacilli	Lactobacillales	Lactobacillaceae	Ligilactobacillus ruminis			0
GCA_036689625.1	228229	Bacillota	Bacilli	Lactobacillales	Lactobacillaceae	Ligilactobacillus saerimneri			0
GCA_029961225.1	1613	Bacillota	Bacilli	Lactobacillales	Lactobacillaceae	Limosilactobacillus fermentum			0
GCA_008876665.1	104955	Bacillota	Bacilli	Lactobacillales	Lactobacillaceae	Limosilactobacillus frumenti			0
GCA_025311495.1	1632	Bacillota	Bacilli	Lactobacillales	Lactobacillaceae	Limosilactobacillus oris			0
GCA_009428965.1	35787	Bacillota	Bacilli	Lactobacillales	Lactobacillaceae	Limosilactobacillus pontis			0
GCA_028607025.1	2742601	Bacillota	Bacilli	Lactobacillales	Lactobacillaceae	Limosilactobacillus portuensis			0
GCA_025311515.1	1633	Bacillota	Bacilli	Lactobacillales	Lactobacillaceae	Limosilactobacillus vaginalis			0
GCA_009184705.1	1618	Bacillota	Bacilli	Lactobacillales	Lactobacillaceae	Liquorilactobacillus mali			0
GCA_001663675.1	375175	Bacillota	Bacilli	Lactobacillales	Lactobacillaceae	Loigolactobacillus backii			0
GCA_009650015.1	1607	Bacillota	Bacilli	Lactobacillales	Lactobacillaceae	Loigolactobacillus bifermentans			0
GCA_002706425.1	913848	Bacillota	Bacilli	Lactobacillales	Lactobacillaceae	Loigolactobacillus coryniformis			0
GCA_000241055.1	1045004	Bacillota	Bacilli	Lactobacillales	Lactobacillaceae	Oenococcus kitaharae			0
GCA_004102045.2	2203724	Bacillota	Bacilli	Lactobacillales	Lactobacillaceae	Oenococcus sicerae			0
GCA_000829395.1	1291742	Bacillota	Bacilli	Lactobacillales	Lactobacillaceae	Paucilactobacillus hokkaidonensis			0
GCA_008632615.1	1296540	Bacillota	Bacilli	Lactobacillales	Lactobacillaceae	Paucilactobacillus nenjiangensis			0
GCA_900015005.1	1423778	Bacillota	Bacilli	Lactobacillales	Lactobacillaceae	Paucilactobacillus oligofermentans			0
GCA_040409965.1	152335	Bacillota	Bacilli	Lactobacillales	Lactobacillaceae	Paucilactobacillus suebicus			0
GCA_001702215.1	187452	Bacillota	Bacilli	Lactobacillales	Lactobacillaceae	Pediococcus claussenii			0
GCA_001611155.1	51663	Bacillota	Bacilli	Lactobacillales	Lactobacillaceae	Pediococcus damnosus			0
GCA_034049535.1	114090	Bacillota	Bacilli	Lactobacillales	Lactobacillaceae	Pediococcus inopinatus			0
GCA_000014505.1	278197	Bacillota	Bacilli	Lactobacillales	Lactobacillaceae	Pediococcus pentosaceus			0
GCA_004358325.1	2506420	Bacillota	Bacilli	Lactobacillales	Lactobacillaceae	Periweissella cryptocerci			0
GCA_008694105.1	304207	Bacillota	Bacilli	Lactobacillales	Lactobacillaceae	Schleiferilactobacillus harbinensis			0
GCA_008033155.1	176292	Bacillota	Bacilli	Lactobacillales	Lactobacillaceae	Secundilactobacillus malefermentans			0
GCA_001702155.1	240427	Bacillota	Bacilli	Lactobacillales	Lactobacillaceae	Secundilactobacillus paracollinoides			0
GCA_001951095.1	137591	Bacillota	Bacilli	Lactobacillales	Lactobacillaceae	Weissella cibaria			0
GCA_004771075.1	1583	Bacillota	Bacilli	Lactobacillales	Lactobacillaceae	Weissella confusa			0
GCA_001932615.1	1631871	Bacillota	Bacilli	Lactobacillales	Lactobacillaceae	Weissella jogaejeotgali			0
GCA_000219805.1	1045854	Bacillota	Bacilli	Lactobacillales	Lactobacillaceae	Weissella koreensis			0
GCA_036327715.1	1249	Bacillota	Bacilli	Lactobacillales	Lactobacillaceae	Weissella paramesenteroides			0
GCA_001761545.1	155866	Bacillota	Bacilli	Lactobacillales	Lactobacillaceae	Weissella soli			0
GCA_033095985.1	2932184	Bacillota	Bacilli	Lactobacillales	Lactobacillaceae	Xylocopilactobacillus apicola			0
GCA_033095965.1	2932183	Bacillota	Bacilli	Lactobacillales	Lactobacillaceae	Xylocopilactobacillus apis			0
GCA_003627095.1	2419773	Bacillota	Bacilli	Lactobacillales	Streptococcaceae	Lactococcus allomyrinae			0
GCA_006770265.1	2749961	Bacillota	Bacilli	Lactobacillales	Streptococcaceae	Lactococcus carnosus			0
GCA_000468955.1	1295826	Bacillota	Bacilli	Lactobacillales	Streptococcaceae	Lactococcus cremoris			0
GCA_037892375.1	1281486	Bacillota	Bacilli	Lactobacillales	Streptococcaceae	Lactococcus formosensis			0
GCA_003176835.1	1360	Bacillota	Bacilli	Lactobacillales	Streptococcaceae	Lactococcus lactis			0
GCA_006770285.1	2749962	Bacillota	Bacilli	Lactobacillales	Streptococcaceae	Lactococcus paracarnosus			0
GCA_006965445.1	2592653	Bacillota	Bacilli	Lactobacillales	Streptococcaceae	Lactococcus protaetiae			0
GCA_001552035.1	1311	Bacillota	Bacilli	Lactobacillales	Streptococcaceae	Streptococcus agalactiae			0
GCA_027474505.1	29389	Bacillota	Bacilli	Lactobacillales	Streptococcaceae	Streptococcus alactolyticus			0
GCA_900636475.1	1328	Bacillota	Bacilli	Lactobacillales	Streptococcaceae	Streptococcus anginosus			0
GCA_900476055.1	113107	Bacillota	Bacilli	Lactobacillales	Streptococcaceae	Streptococcus australis			0
GCA_900636575.1	1329	Bacillota	Bacilli	Lactobacillales	Streptococcaceae	Streptococcus canis			0
GCA_003086355.2	2173853	Bacillota	Bacilli	Lactobacillales	Streptococcaceae	Streptococcus chenjunshii			0
GCA_900475445.1	889201	Bacillota	Bacilli	Lactobacillales	Streptococcaceae	Streptococcus cristatus			0
GCA_900475025.1	1345	Bacillota	Bacilli	Lactobacillales	Streptococcaceae	Streptococcus ferus			0
GCA_003627155.1	1433513	Bacillota	Bacilli	Lactobacillales	Streptococcaceae	Streptococcus gwangjuense			0
GCA_041081565.1	2282420	Bacillota	Bacilli	Lactobacillales	Streptococcaceae	Streptococcus hillyeri			0
GCA_000479315.1	1156431	Bacillota	Bacilli	Lactobacillales	Streptococcaceae	Streptococcus ilei			0
GCA_000831485.1	1346	Bacillota	Bacilli	Lactobacillales	Streptococcaceae	Streptococcus iniae			0
GCA_900475975.1	1338	Bacillota	Bacilli	Lactobacillales	Streptococcaceae	Streptococcus intermedius			0
GCA_003627135.1	2382163	Bacillota	Bacilli	Lactobacillales	Streptococcaceae	Streptococcus koreensis			0
GCA_900475675.1	150055	Bacillota	Bacilli	Lactobacillales	Streptococcaceae	Streptococcus lutetiensis			0
GCA_029866925.1	59310	Bacillota	Bacilli	Lactobacillales	Streptococcaceae	Streptococcus macedonicus			0
GCA_900187085.1	400065	Bacillota	Bacilli	Lactobacillales	Streptococcaceae	Streptococcus merionis			0
GCA_001281025.1	28037	Bacillota	Bacilli	Lactobacillales	Streptococcaceae	Streptococcus mitis			0
GCA_900637025.1	655813	Bacillota	Bacilli	Lactobacillales	Streptococcaceae	Streptococcus oralis			0
GCA_001642085.1	1811193	Bacillota	Bacilli	Lactobacillales	Streptococcaceae	Streptococcus pantholopis			0
GCA_037076355.1	2993430	Bacillota	Bacilli	Lactobacillales	Streptococcaceae	Streptococcus parapneumoniae			0
GCA_032163505.1	1318	Bacillota	Bacilli	Lactobacillales	Streptococcaceae	Streptococcus parasanguinis			0
GCA_000187935.2	873447	Bacillota	Bacilli	Lactobacillales	Streptococcaceae	Streptococcus parauberis			0
GCA_004843545.1	197614	Bacillota	Bacilli	Lactobacillales	Streptococcaceae	Streptococcus pasteurianus			0
GCA_003963555.1	2490633	Bacillota	Bacilli	Lactobacillales	Streptococcaceae	Streptococcus periodonticum			0
GCA_002953735.1	82348	Bacillota	Bacilli	Lactobacillales	Streptococcaceae	Streptococcus pluranimalium			0
GCA_001457635.1	1313	Bacillota	Bacilli	Lactobacillales	Streptococcaceae	Streptococcus pneumoniae			0
GCA_900475415.1	1340	Bacillota	Bacilli	Lactobacillales	Streptococcaceae	Streptococcus porcinus			0
GCA_000221985.1	1054460	Bacillota	Bacilli	Lactobacillales	Streptococcaceae	Streptococcus pseudopneumoniae			0
GCA_900637075.1	361101	Bacillota	Bacilli	Lactobacillales	Streptococcaceae	Streptococcus pseudoporcinus			0
GCA_900475035.1	1314	Bacillota	Bacilli	Lactobacillales	Streptococcaceae	Streptococcus pyogenes			0
GCA_008803015.1	1341	Bacillota	Bacilli	Lactobacillales	Streptococcaceae	Streptococcus ratti			0
GCA_003609975.1	1917441	Bacillota	Bacilli	Lactobacillales	Streptococcaceae	Streptococcus ruminantium			0
GCA_000253315.1	347253	Bacillota	Bacilli	Lactobacillales	Streptococcaceae	Streptococcus salivarius			0
GCA_900475045.1	1305	Bacillota	Bacilli	Lactobacillales	Streptococcaceae	Streptococcus sanguinis			0
GCA_003172995.1	1310	Bacillota	Bacilli	Lactobacillales	Streptococcaceae	Streptococcus sobrinus			0
GCA_000026745.1	568814	Bacillota	Bacilli	Lactobacillales	Streptococcaceae	Streptococcus suis			0
GCA_903886475.1	1308	Bacillota	Bacilli	Lactobacillales	Streptococcaceae	Streptococcus thermophilus			0
GCA_002355215.1	1111760	Bacillota	Bacilli	Lactobacillales	Streptococcaceae	Streptococcus troglodytae			0
GCA_900475595.1	1349	Bacillota	Bacilli	Lactobacillales	Streptococcaceae	Streptococcus uberis			0
GCA_900636885.1	149016	Bacillota	Bacilli	Lactobacillales	Streptococcaceae	Streptococcus urinalis			0
GCA_900636445.1	1343	Bacillota	Bacilli	Lactobacillales	Streptococcaceae	Streptococcus vestibularis			0
GCA_040409835.1	1805714	Bacillota	Clostridia	Christensenellales	Christensenellaceae	Christensenella massiliensis			0
GCA_003628755.1	626937	Bacillota	Clostridia	Christensenellales	Christensenellaceae	Christensenella minuta			0
GCA_002201475.1	1796620	Bacillota	Clostridia	Eubacteriales	Acutalibacteraceae	Acutalibacter muris			0
GCA_001042715.1	84022	Bacillota	Clostridia	Eubacteriales	Clostridiaceae	Clostridium aceticum	AKL94888.1	AKL94378.1	1
GCA_000218855.1	991791	Bacillota	Clostridia	Eubacteriales	Clostridiaceae	Clostridium acetobutylicum	AEI34363.1		0
GCA_002074155.1	29341	Bacillota	Clostridia	Eubacteriales	Clostridiaceae	Clostridium argentinense			0
GCA_001484725.1	1341692	Bacillota	Clostridia	Eubacteriales	Clostridiaceae	Clostridium autoethanogenum	ALU34525.1	ALU34521.1	2
GCA_001991075.2	1561	Bacillota	Clostridia	Eubacteriales	Clostridiaceae	Clostridium baratii			0
GCA_000577895.1	1216932	Bacillota	Clostridia	Eubacteriales	Clostridiaceae	Clostridium bornimense			0
GCA_000063585.1	413999	Bacillota	Clostridia	Eubacteriales	Clostridiaceae	Clostridium botulinum	CAL83483.1	CAL83488.1	2
GCA_001038625.1	536227	Bacillota	Clostridia	Eubacteriales	Clostridiaceae	Clostridium carboxidivorans	AKN34172.1	AKN31682.1	1
GCA_000145275.1	573061	Bacillota	Clostridia	Eubacteriales	Clostridiaceae	Clostridium cellulovorans			0
GCA_002327205.1	46867	Bacillota	Clostridia	Eubacteriales	Clostridiaceae	Clostridium chauvoei			0
GCA_900187165.1	1494	Bacillota	Clostridia	Eubacteriales	Clostridiaceae	Clostridium cochlearium			0
GCA_008705175.1	223919	Bacillota	Clostridia	Eubacteriales	Clostridiaceae	Clostridium diolis			0
GCA_003096175.1	332101	Bacillota	Clostridia	Eubacteriales	Clostridiaceae	Clostridium drakei			0
GCA_030585465.1	238834	Bacillota	Clostridia	Eubacteriales	Clostridiaceae	Clostridium estertheticum			0
GCA_002006355.2	1121310	Bacillota	Clostridia	Eubacteriales	Clostridiaceae	Clostridium felsineum			0
GCA_003600355.1	2068654	Bacillota	Clostridia	Eubacteriales	Clostridiaceae	Clostridium fermenticellae			0
GCA_002080475.1	1497	Bacillota	Clostridia	Eubacteriales	Clostridiaceae	Clostridium formicaceticum	ARE87054.1	ARE86664.1,ARE86900.1	1
GCA_035905475.1	36845	Bacillota	Clostridia	Eubacteriales	Clostridiaceae	Clostridium intestinale			0
GCA_002285495.1	182773	Bacillota	Clostridia	Eubacteriales	Clostridiaceae	Clostridium isatidis			0
GCA_000010265.1	583346	Bacillota	Clostridia	Eubacteriales	Clostridiaceae	Clostridium kluyveri			0
GCA_000143685.1	748727	Bacillota	Clostridia	Eubacteriales	Clostridiaceae	Clostridium ljungdahlii	ADK15080.1	ADK15076.1	2
GCA_004015185.1	2320868	Bacillota	Clostridia	Eubacteriales	Clostridiaceae	Clostridium manihotivorum			0
GCA_003614235.1	1542	Bacillota	Clostridia	Eubacteriales	Clostridiaceae	Clostridium novyi			0
GCA_001856645.1	1262449	Bacillota	Clostridia	Eubacteriales	Clostridiaceae	Clostridium pasteurianum	AOZ76634.1		0
GCA_000473995.1	1345695	Bacillota	Clostridia	Eubacteriales	Clostridiaceae	Clostridium saccharobutylicum			0
GCA_000340885.1	931276	Bacillota	Clostridia	Eubacteriales	Clostridiaceae	Clostridium saccharoperbutylacetonicum			0
GCA_000968375.1	1548	Bacillota	Clostridia	Eubacteriales	Clostridiaceae	Clostridium scatologenes			0
GCA_003606265.1	1504	Bacillota	Clostridia	Eubacteriales	Clostridiaceae	Clostridium septicum			0
GCA_000973705.1	1509	Bacillota	Clostridia	Eubacteriales	Clostridiaceae	Clostridium sporogenes	AKC62659.1	AKC62664.1	2
GCA_001735765.2	394958	Bacillota	Clostridia	Eubacteriales	Clostridiaceae	Clostridium taeniosporum			0
GCA_026650945.1	360422	Bacillota	Clostridia	Eubacteriales	Clostridiaceae	Clostridium tagluense			0
GCA_000007625.1	212717	Bacillota	Clostridia	Eubacteriales	Clostridiaceae	Clostridium tetani			0
GCA_002896855.1	84032	Bacillota	Clostridia	Eubacteriales	Clostridiaceae	Clostridium thermosuccinogenes			0
GCA_001642655.1	1519	Bacillota	Clostridia	Eubacteriales	Clostridiaceae	Clostridium tyrobutyricum			0
GCA_008152325.1	2599308	Bacillota	Clostridia	Eubacteriales	Clostridiaceae	Crassaminicella thermophila	QEK11569.1	QEK11565.1	2
GCA_901482605.1	1498	Bacillota	Clostridia	Eubacteriales	Clostridiaceae	Hathewaya histolytica			0
GCA_000184705.1	644966	Bacillota	Clostridia	Eubacteriales	Clostridiales Family XVII. Incertae Sedis	Thermaerobacter marianensis			0
GCA_000233715.3	767817	Bacillota	Clostridia	Eubacteriales	Desulfallaceae	Desulfoscipio gibsoniae	AGL00721.1	AGL00317.1,AGL03162.1	1
GCA_000243155.3	756499	Bacillota	Clostridia	Eubacteriales	Desulfitobacteriaceae	Desulfitobacterium dehalogenans			0
GCA_000243135.3	871963	Bacillota	Clostridia	Eubacteriales	Desulfitobacteriaceae	Desulfitobacterium dichloroeliminans			0
GCA_000021925.1	272564	Bacillota	Clostridia	Eubacteriales	Desulfitobacteriaceae	Desulfitobacterium hafniense			0
GCA_000231405.3	871968	Bacillota	Clostridia	Eubacteriales	Desulfitobacteriaceae	Desulfitobacterium metallireducens	AHF05843.1	AHF05847.1	2
GCA_000255115.3	646529	Bacillota	Clostridia	Eubacteriales	Desulfitobacteriaceae	Desulfosporosinus acidiphilus			0
GCA_000231385.3	768704	Bacillota	Clostridia	Eubacteriales	Desulfitobacteriaceae	Desulfosporosinus meridiei	AFQ43203.1	AFQ43210.1	1
GCA_000235605.1	768706	Bacillota	Clostridia	Eubacteriales	Desulfitobacteriaceae	Desulfosporosinus orientis	AET66951.1	AET66956.1	2
GCA_000244895.1	768710	Bacillota	Clostridia	Eubacteriales	Desulfitobacteriaceae	Desulfosporosinus youngiae	EHQ88647.1	EHQ88652.1	2
GCA_000190635.1	645991	Bacillota	Clostridia	Eubacteriales	Desulfitobacteriaceae	Syntrophobotulus glycolicus			0
GCA_000214435.1	868595	Bacillota	Clostridia	Eubacteriales	Desulfotomaculaceae	Desulfotomaculum nigrificans	AEF93369.1	AEF93741.1	1
GCA_000247605.1	931626	Bacillota	Clostridia	Eubacteriales	Eubacteriaceae	Acetobacterium woodii			0
GCA_000152245.2	53442	Bacillota	Clostridia	Eubacteriales	Eubacteriaceae	Eubacterium callanderi	ADO36415.1	ADO36199.1	1
GCA_000807675.2	1736	Bacillota	Clostridia	Eubacteriales	Eubacteriaceae	Eubacterium limosum	ARD66014.1	ARD66509.1	1
GCA_002441855.2	2041044	Bacillota	Clostridia	Eubacteriales	Eubacteriaceae	Eubacterium maltosivorans	QCT69852.1	QCT71310.1	1
GCA_000019165.1	498761	Bacillota	Clostridia	Eubacteriales	Heliobacteriaceae	Heliomicrobium modesticaldum	ABZ85205.1	ABZ82955.1	1
GCA_009649955.1	356322	Bacillota	Clostridia	Eubacteriales	Heliobacteriaceae	Heliorestis convoluta	QGG47013.1	QGG46251.1	1
GCA_000237085.1	720554	Bacillota	Clostridia	Eubacteriales	Oscillospiraceae	Acetivibrio clariflavus			0
GCA_002844395.1	1677857	Bacillota	Clostridia	Eubacteriales	Oscillospiraceae	Acetivibrio saccincola			0
GCA_000015865.1	203119	Bacillota	Clostridia	Eubacteriales	Oscillospiraceae	Acetivibrio thermocellus			0
GCA_029101545.1	3029272	Bacillota	Clostridia	Eubacteriales	Oscillospiraceae	Amygdalobacter indicium			0
GCA_029211325.2	3030016	Bacillota	Clostridia	Eubacteriales	Oscillospiraceae	Caproicibacterium argilliputei			0
GCA_000178115.2	663278	Bacillota	Clostridia	Eubacteriales	Oscillospiraceae	Ethanoligenens harbinense			0
GCA_036632915.2	3030638	Bacillota	Clostridia	Eubacteriales	Oscillospiraceae	Faecalibacterium taiwanense			0
GCA_002998295.1	236753	Bacillota	Clostridia	Eubacteriales	Oscillospiraceae	Fastidiosipila sanguinis			0
GCA_000025225.2	699246	Bacillota	Clostridia	Eubacteriales	Oscillospiraceae	Mageeibacillus indolicus			0
GCA_000022065.1	394503	Bacillota	Clostridia	Eubacteriales	Oscillospiraceae	Ruminiclostridium cellulolyticum			0
GCA_005473905.2	2488810	Bacillota	Clostridia	Eubacteriales	Oscillospiraceae	Ruminiclostridium herbifermentans		QNU67903.1	0
GCA_029318685.1	588581	Bacillota	Clostridia	Eubacteriales	Oscillospiraceae	Ruminiclostridium papyrosolvens			0
GCA_000179635.2	697329	Bacillota	Clostridia	Eubacteriales	Oscillospiraceae	Ruminococcus albus			0
GCA_000723465.1	1160721	Bacillota	Clostridia	Eubacteriales	Oscillospiraceae	Ruminococcus bicirculans (ex Wegman et al. 2014)			0
GCA_005601135.1	2564099	Bacillota	Clostridia	Eubacteriales	Oscillospiraceae	Ruminococcus bovis			0
GCA_000210095.1	213810	Bacillota	Clostridia	Eubacteriales	Oscillospiraceae	Ruminococcus champanellensis			0
GCA_025151995.1	438033	Bacillota	Clostridia	Eubacteriales	Oscillospiraceae	Ruminococcus gauvreauii			0
GCA_025152575.1	214851	Bacillota	Clostridia	Eubacteriales	Oscillospiraceae	Subdoligranulum variabile			0
GCA_000331995.1	1121335	Bacillota	Clostridia	Eubacteriales	Oscillospiraceae	Thermoclostridium stercorarium			0
GCA_902729405.1	1561005	Bacillota	Clostridia	Eubacteriales	Peptococcaceae	Acididesulfobacillus acetoxydans	CAA7601089.1		0
GCA_003932015.2	471827	Bacillota	Clostridia	Eubacteriales	Peptococcaceae	Candidatus Desulforudis audaxviator	AZK60441.1	AZK60077.1	1
GCA_002777255.1	1761012	Bacillota	Clostridia	Eubacteriales	Peptococcaceae	Candidatus Formimonas warabiya			0
GCA_000024205.1	485916	Bacillota	Clostridia	Eubacteriales	Peptococcaceae	Desulfofarcimen acetoxidans			0
GCA_000214705.1	760568	Bacillota	Clostridia	Eubacteriales	Peptococcaceae	Desulfofundulus kuznetsovii	AEG16446.1	AEG16441.1	2
GCA_002005145.1	1833852	Bacillota	Clostridia	Eubacteriales	Peptococcaceae	Desulforamulus ferrireducens	AQS60150.1	AQS59181.1,AQS60476.1	1
GCA_000016165.1	349161	Bacillota	Clostridia	Eubacteriales	Peptococcaceae	Desulforamulus reducens	ABO51382.1	ABO50811.1	1
GCA_000215085.1	696281	Bacillota	Clostridia	Eubacteriales	Peptococcaceae	Desulforamulus ruminis	AEG59036.1	AEG58805.1,AEG58806.1	1
GCA_000746025.2	1712410	Bacillota	Clostridia	Eubacteriales	Peptococcaceae	Thermanaerosceptrum fracticalcis	QNB46220.1	QNB47974.1	1
GCA_040515995.1	1826727	Bacillota	Clostridia	Eubacteriales	Proteinivoraceae	Proteinivorax hydrogeniformans			0
GCA_040267685.1	1260629	Bacillota	Clostridia	Eubacteriales	Proteinivoraceae	Proteinivorax tanatarense	XBX74572.1	XBX74244.1	1
GCA_025999835.1	671077	Bacillota	Clostridia	Eubacteriales	Symbiobacteriaceae	Caldinitratiruptor microaerophilus	BDG61332.1	BDG62266.1,BDG62267.1	1
GCA_000009905.1	292459	Bacillota	Clostridia	Eubacteriales	Symbiobacteriaceae	Symbiobacterium thermophilum	BAD41888.1	BAD39369.1,BAD39370.1	1
GCA_000014725.1	335541	Bacillota	Clostridia	Eubacteriales	Syntrophomonadaceae	Syntrophomonas wolfei	ABI68122.1	ABI68929.1	1
GCA_000092405.1	643648	Bacillota	Clostridia	Eubacteriales	Syntrophomonadaceae	Syntrophothermus lipocalidus	ADI01351.1	ADI02514.1	1
GCA_004154955.1	1297617	Bacillota	Clostridia	Eubacteriales		Intestinimonas butyriciproducens			0
GCA_000166415.1	656519	Bacillota	Clostridia	Halanaerobiales	Halanaerobiaceae	Halanaerobium hydrogeniformans	ADQ14531.1	ADQ15589.1	1
GCA_000165465.1	572479	Bacillota	Clostridia	Halanaerobiales	Halanaerobiaceae	Halanaerobium praevalens			0
GCA_000144695.1	574087	Bacillota	Clostridia	Halanaerobiales	Halobacteroidaceae	Acetohalobium arabaticum	ADL13563.1		0
GCA_000328625.1	748449	Bacillota	Clostridia	Halanaerobiales	Halobacteroidaceae	Halobacteroides halobius	AGB41190.1		0
GCA_000020485.1	373903	Bacillota	Clostridia	Halanaerobiales	Halothermotrichaceae	Halothermothrix orenii			0
GCA_003991135.1	1323375	Bacillota	Clostridia	Halanaerobiales		Anoxybacter fermentans			0
GCA_001561955.1	991789	Bacillota	Clostridia	Lachnospirales	Anaerotignaceae	Anaerotignum propionicum	AMJ41336.1	AMJ41340.1	2
GCA_000178835.2	642492	Bacillota	Clostridia	Lachnospirales	Cellulosilyticaceae	Cellulosilyticum lentocellum			0
GCA_038396635.1	879970	Bacillota	Clostridia	Lachnospirales	Defluviitaleaceae	Defluviitalea saccharophila			0
GCA_004295125.1	411468	Bacillota	Clostridia	Lachnospirales	Lachnospiraceae	[Clostridium] scindens	QBF74526.1	QBF74522.1	2
GCA_025152405.1	471875	Bacillota	Clostridia	Lachnospirales	Lachnospiraceae	[Ruminococcus] lactaris			0
GCA_030864025.1	649756	Bacillota	Clostridia	Lachnospirales	Lachnospiraceae	Anaerostipes hadrus			0
GCA_005280655.1	1229621	Bacillota	Clostridia	Lachnospirales	Lachnospiraceae	Anaerostipes rhamnosivorans			0
GCA_003287895.1	1912897	Bacillota	Clostridia	Lachnospirales	Lachnospiraceae	Blautia argi			0
GCA_034355335.1	1532	Bacillota	Clostridia	Lachnospirales	Lachnospiraceae	Blautia coccoides			0
GCA_002222595.2	537007	Bacillota	Clostridia	Lachnospirales	Lachnospiraceae	Blautia hansenii			0
GCA_034356035.1	476272	Bacillota	Clostridia	Lachnospirales	Lachnospiraceae	Blautia hydrogenotrophica	WPX83790.1	WPX83794.1	2
GCA_033096465.1	89014	Bacillota	Clostridia	Lachnospirales	Lachnospiraceae	Blautia luti			0
GCA_025147765.1	411459	Bacillota	Clostridia	Lachnospirales	Lachnospiraceae	Blautia obeum			0
GCA_001689125.2	1796616	Bacillota	Clostridia	Lachnospirales	Lachnospiraceae	Blautia pseudococcoides	ANU76377.2		0
GCA_025148125.1	1121115	Bacillota	Clostridia	Lachnospirales	Lachnospiraceae	Blautia wexlerae			0
GCA_037113525.1	831	Bacillota	Clostridia	Lachnospirales	Lachnospiraceae	Butyrivibrio fibrisolvens			0
GCA_001858005.1	185008	Bacillota	Clostridia	Lachnospirales	Lachnospiraceae	Butyrivibrio hungatei			0
GCA_000145035.1	515622	Bacillota	Clostridia	Lachnospirales	Lachnospiraceae	Butyrivibrio proteoclasticus			0
GCA_030296775.1	3028070	Bacillota	Clostridia	Lachnospirales	Lachnospiraceae	Claveliimonas bilis			0
GCA_025149785.1	470146	Bacillota	Clostridia	Lachnospirales	Lachnospiraceae	Coprococcus comes			0
GCA_025149915.1	33043	Bacillota	Clostridia	Lachnospirales	Lachnospiraceae	Coprococcus eutactus			0
GCA_025150245.1	39486	Bacillota	Clostridia	Lachnospirales	Lachnospiraceae	Dorea formicigenerans			0
GCA_025150085.1	88431	Bacillota	Clostridia	Lachnospirales	Lachnospiraceae	Dorea longicatena			0
GCA_025149125.1	518636	Bacillota	Clostridia	Lachnospirales	Lachnospiraceae	Enterocloster asparagiformis			0
GCA_025148445.1	45851	Bacillota	Clostridia	Lachnospirales	Lachnospiraceae	Eshraghiella crossota			0
GCA_900070325.1	1679721	Bacillota	Clostridia	Lachnospirales	Lachnospiraceae	Herbinix luporum			0
GCA_025149285.1	154046	Bacillota	Clostridia	Lachnospirales	Lachnospiraceae	Hungatella hathewayi			0
GCA_003589745.1	617123	Bacillota	Clostridia	Lachnospirales	Lachnospiraceae	Lachnoanaerobaculum umeaense			0
GCA_000018685.1	357809	Bacillota	Clostridia	Lachnospirales	Lachnospiraceae	Lachnoclostridium phytofermentans			0
GCA_000146185.1	515620	Bacillota	Clostridia	Lachnospirales	Lachnospiraceae	Lachnospira eligens			0
GCA_000144625.1	610130	Bacillota	Clostridia	Lachnospirales	Lachnospiraceae	Lacrimispora saccharolytica			0
GCA_026723765.1	29375	Bacillota	Clostridia	Lachnospirales	Lachnospiraceae	Lacrimispora xylanolytica	WAJ25281.1	WAJ25277.1	2
GCA_025148285.1	478749	Bacillota	Clostridia	Lachnospirales	Lachnospiraceae	Marvinbryantia formatexigens			0
GCA_000225345.1	585394	Bacillota	Clostridia	Lachnospirales	Lachnospiraceae	Roseburia hominis			0
GCA_900537995.1	536231	Bacillota	Clostridia	Lachnospirales	Lachnospiraceae	Roseburia intestinalis			0
GCA_900538275.1	2173034	Bacillota	Clostridia	Lachnospirales	Vallitaleaceae	Petrocella atlantisensis	VDN46623.1	VDN46628.1	2
GCA_002874775.1	1981510	Bacillota	Clostridia	Monoglobales	Monoglobaceae	Monoglobus pectinilyticus			0
GCA_035573695.1	3039180	Bacillota	Clostridia	Moorellales	Desulfitibacteraceae	Metallumcola ferriviriculae	WRO23515.1	WRO21851.1,WRO21852.1	1
GCA_037477945.1	676965	Bacillota	Clostridia	Moorellales	Moorellaceae	Moorella humiferrea		WXJ86087.1	0
GCA_001267435.1	1525	Bacillota	Clostridia	Moorellales	Moorellaceae	Moorella thermoacetica		AKX95449.1	0
GCA_900176005.1	698762	Bacillota	Clostridia	Moorellales	Moorellaceae	Thermanaeromonas toyohensis	SMB99933.1	SMB89378.1	1
GCA_000020005.1	457570	Bacillota	Clostridia	Natranaerobiales	Natranaerobiaceae	Natranaerobius thermophilus	ACB84043.1	ACB83926.1,ACB84039.1	2
GCA_004103735.1	2507160	Bacillota	Clostridia	Peptostreptococcales	Anaerovoracaceae	Aminipila luticellarii			0
GCA_002998925.1	114527	Bacillota	Clostridia	Peptostreptococcales	Anaerovoracaceae	Mogibacterium diversum			0
GCA_030644205.1	114528	Bacillota	Clostridia	Peptostreptococcales	Anaerovoracaceae	Mogibacterium neglectum			0
GCA_002243385.1	86332	Bacillota	Clostridia	Peptostreptococcales	Anaerovoracaceae	Mogibacterium pumilum			0
GCA_000196455.1	1511	Bacillota	Clostridia	Peptostreptococcales	Filifactoraceae	Acetoanaerobium sticklandii		CBH20997.1	0
GCA_000163895.2	546269	Bacillota	Clostridia	Peptostreptococcales	Filifactoraceae	Filifactor alocis			0
GCA_000016985.1	293826	Bacillota	Clostridia	Peptostreptococcales	Natronincolaceae	Alkaliphilus metalliredigens	ABR49307.1	ABR47239.1	1
GCA_000018325.1	350688	Bacillota	Clostridia	Peptostreptococcales	Natronincolaceae	Alkaliphilus oremlandii	ABW18721.1	ABW19966.1	1
GCA_000597865.1	1286171	Bacillota	Clostridia	Peptostreptococcales	Peptoclostridiaceae	Peptoclostridium acidaminophilum	AHM55745.1	AHM55741.1	2
GCA_025148965.1	261299	Bacillota	Clostridia	Peptostreptococcales	Peptostreptococcaceae	Intestinibacter bartlettii			0
GCA_002865995.1	1505	Bacillota	Clostridia	Peptostreptococcales	Peptostreptococcaceae	Paraclostridium sordellii			0
GCA_008151785.1	89152	Bacillota	Clostridia	Peptostreptococcales	Peptostreptococcaceae	Peptacetobacter hiranonis			0
GCA_027125355.1	3003601	Bacillota	Clostridia	Peptostreptococcales	Peptostreptococcaceae	Peptostreptococcus equinus			0
GCA_900015215.1	1115758	Bacillota	Clostridia	Peptostreptococcales	Peptostreptococcaceae	Romboutsia ilealis			0
GCA_934924865.1	2925782	Bacillota	Clostridia	Peptostreptococcales	Peptostreptococcaceae	Tepidibacter aestuarii			0
GCA_029542625.1	3036126	Bacillota	Clostridia	Peptostreptococcales	Peptostreptococcaceae	Tepidibacter hydrothermalis			0
GCA_036812735.1	1121315	Bacillota	Clostridia	Peptostreptococcales	Peptostreptococcaceae	Terrisporobacter glycolicus			0
GCA_031202285.1	1541	Bacillota	Clostridia	Peptostreptococcales	Peptostreptococcaceae	Terrisporobacter mayombei			0
GCA_001750685.1	1424294	Bacillota	Clostridia	Peptostreptococcales	Thermotaleaceae	Geosporobacter ferrireducens	AOT73242.1	AOT71755.1,AOT73002.1	1
GCA_000024605.1	429009	Bacillota	Clostridia	Thermoanaerobacterales	Thermoanaerobacteraceae	Ammonifex degensii	ACX52056.1		0
GCA_000007085.1	273068	Bacillota	Clostridia	Thermoanaerobacterales	Thermoanaerobacteraceae	Caldanaerobacter subterraneus			0
GCA_000012865.1	246194	Bacillota	Clostridia	Thermoanaerobacterales	Thermoanaerobacteraceae	Carboxydothermus hydrogenoformans	ABB16165.1	ABB15443.1	1
GCA_000305935.1	1089553	Bacillota	Clostridia	Thermoanaerobacterales	Thermoanaerobacteraceae	Thermacetogenium phaeum	AFV11062.1	AFV10645.1	1
GCA_000175295.2	509193	Bacillota	Clostridia	Thermoanaerobacterales	Thermoanaerobacteraceae	Thermoanaerobacter brockii	ADV79467.1	ADV79462.1	2
GCA_000025645.1	580331	Bacillota	Clostridia	Thermoanaerobacterales	Thermoanaerobacteraceae	Thermoanaerobacter italicus			0
GCA_000763575.1	2325	Bacillota	Clostridia	Thermoanaerobacterales	Thermoanaerobacteraceae	Thermoanaerobacter kivui	AIS53018.1	AIS53023.1	2
GCA_000092965.1	583358	Bacillota	Clostridia	Thermoanaerobacterales	Thermoanaerobacteraceae	Thermoanaerobacter mathranii			0
GCA_000019085.1	340099	Bacillota	Clostridia	Thermoanaerobacterales	Thermoanaerobacteraceae	Thermoanaerobacter pseudethanolicus	ABY94516.1	ABY94511.1	2
GCA_000262445.1	880478	Bacillota	Clostridia	Thermoanaerobacterales	Thermoanaerobacteraceae	Thermoanaerobacter siderophilus			0
GCA_000147695.3	697303	Bacillota	Clostridia	Thermoanaerobacterales	Thermoanaerobacteraceae	Thermoanaerobacter wiegelii	AEM77875.1	AEM77870.1	2
GCA_000307585.2	1094508	Bacillota	Clostridia	Thermoanaerobacterales	Thermoanaerobacteraceae	Thermoanaerobacterium saccharolyticum			0
GCA_000145615.1	580327	Bacillota	Clostridia	Thermoanaerobacterales	Thermoanaerobacteraceae	Thermoanaerobacterium thermosaccharolyticum			0
GCA_000189775.3	858215	Bacillota	Clostridia	Thermoanaerobacterales	Thermoanaerobacteraceae	Thermoanaerobacterium xylanolyticum			0
GCA_000213255.1	697281	Bacillota	Clostridia	Thermoanaerobacterales	Thermoanaerobacterales Family IV. Incertae Sedis	Mahella australiensis			0
GCA_003691585.1	2316383	Bacillota	Clostridia	Thermosediminibacterales	Tepidanaerobacteraceae	Biomaibacter acetigenes	AYO31580.1	AYO32154.1	1
GCA_000213235.1	1209989	Bacillota	Clostridia	Thermosediminibacterales	Tepidanaerobacteraceae	Tepidanaerobacter acetatoxydans			0
GCA_000144645.1	555079	Bacillota	Clostridia	Thermosediminibacterales	Thermosediminibacteraceae	Thermosediminibacter oceani	ADL07056.1	ADL06981.1	1
GCA_033097505.1	3065157	Bacillota	Clostridia			Helicovermis profundi	BEP29757.1		0
GCA_025148785.1	100886	Bacillota	Erysipelotrichia	Erysipelotrichales	Coprobacillaceae	Catenibacterium mitsuokai			0
GCA_025149465.1	428126	Bacillota	Erysipelotrichia	Erysipelotrichales	Coprobacillaceae	Thomasclavelia spiroformis			0
GCA_940143175.1	2929157	Bacillota	Erysipelotrichia	Erysipelotrichales	Erysipelotrichaceae	Erysipelothrix amsterdamensis			0
GCA_035066605.1	2890314	Bacillota	Erysipelotrichia	Erysipelotrichales	Erysipelotrichaceae	Erysipelothrix enhydrae			0
GCA_001545095.1	1514105	Bacillota	Erysipelotrichia	Erysipelotrichales	Erysipelotrichaceae	Erysipelothrix larvae			0
GCA_003931795.1	2485784	Bacillota	Erysipelotrichia	Erysipelotrichales	Erysipelotrichaceae	Erysipelothrix piscisicarius			0
GCA_000270085.1	650150	Bacillota	Erysipelotrichia	Erysipelotrichales	Erysipelotrichaceae	Erysipelothrix rhusiopathiae			0
GCA_001564455.1	1702221	Bacillota	Erysipelotrichia	Erysipelotrichales	Erysipelotrichaceae	Faecalibaculum rodentium			0
GCA_003925875.1	2487118	Bacillota	Erysipelotrichia	Erysipelotrichales	Erysipelotrichaceae	Intestinibaculum porci			0
GCA_036323475.1	102148	Bacillota	Erysipelotrichia	Erysipelotrichales	Erysipelotrichaceae	Solobacterium moorei			0
GCA_037076425.1	2963365	Bacillota	Erysipelotrichia	Erysipelotrichales	Turicibacteraceae	Turicibacter faecis			0
GCA_001544015.1	1555112	Bacillota	Limnochordia	Limnochordales	Limnochordaceae	Limnochorda pilosa			0
GCA_000025305.1	591001	Bacillota	Negativicutes	Acidaminococcales	Acidaminococcaceae	Acidaminococcus fermentans			0
GCA_025144545.1	187327	Bacillota	Negativicutes	Acidaminococcales	Acidaminococcaceae	Acidaminococcus intestini			0
GCA_003945365.1	33025	Bacillota	Negativicutes	Acidaminococcales	Acidaminococcaceae	Phascolarctobacterium faecium			0
GCA_900187035.1	158847	Bacillota	Negativicutes	Selenomonadales	Selenomonadaceae	Megamonas hypermegale			0
GCA_030273445.1	3054208	Bacillota	Negativicutes	Selenomonadales	Selenomonadaceae	Selenobaculum gibii			0
GCA_030644225.1	135079	Bacillota	Negativicutes	Selenomonadales	Selenomonadaceae	Selenomonas dianae			0
GCA_000208405.1	546271	Bacillota	Negativicutes	Selenomonadales	Selenomonadaceae	Selenomonas sputigena			0
GCA_003966895.1	1930071	Bacillota	Negativicutes	Selenomonadales	Sporomusaceae	Methylomusa anaerophila			0
GCA_000445445.2	1123288	Bacillota	Negativicutes	Selenomonadales	Sporomusaceae	Sporomusa ovata	WWV69953.1	WWV70623.1	1
GCA_002257705.2	1123289	Bacillota	Negativicutes	Selenomonadales	Sporomusaceae	Sporomusa silvacetica	XFO65637.1	XFO66856.1	1
GCA_001941975.2	1337886	Bacillota	Negativicutes	Selenomonadales	Sporomusaceae	Sporomusa sphaeroides	WXA38735.1	WXA38736.1	2
GCA_007641255.1	2377	Bacillota	Negativicutes	Selenomonadales	Sporomusaceae	Sporomusa termitida			0
GCA_007164725.1	2582419	Bacillota	Negativicutes	Veillonellales	Veillonellaceae	Dialister hominis			0
GCA_000283495.2	1064535	Bacillota	Negativicutes	Veillonellales	Veillonellaceae	Megasphaera elsdenii			0
GCA_003315775.1	1675036	Bacillota	Negativicutes	Veillonellales	Veillonellaceae	Megasphaera hexanoica			0
GCA_003367905.1	2144175	Bacillota	Negativicutes	Veillonellales	Veillonellaceae	Megasphaera stantonii			0
GCA_900637515.1	39778	Bacillota	Negativicutes	Veillonellales	Veillonellaceae	Veillonella dispar			0
GCA_900186885.1	29466	Bacillota	Negativicutes	Veillonellales	Veillonellaceae	Veillonella parvula			0
GCA_900187285.1	248315	Bacillota	Negativicutes	Veillonellales	Veillonellaceae	Veillonella rodentium			0
GCA_004103715.1	2507161	Bacillota	Tissierellia	Tissierellales	Acidilutibacteraceae	Acidilutibacter cellobiosedens			0
GCA_000299355.1	1128398	Bacillota	Tissierellia	Tissierellales	Gottschalkiaceae	Gottschalkia acidurici	AFS79893.1	AFS79898.1	2
GCA_040364225.1	1755241	Bacillota	Tissierellia	Tissierellales	Peptoniphilaceae	Anaerococcus nagyae			0
GCA_000024105.1	525919	Bacillota	Tissierellia	Tissierellales	Peptoniphilaceae	Anaerococcus prevotii			0
GCA_004524775.2	72026	Bacillota	Tissierellia	Tissierellales	Peptoniphilaceae	Helcococcus ovis			0
GCA_900637905.1	33033	Bacillota	Tissierellia	Tissierellales	Peptoniphilaceae	Parvimonas micra			0
GCA_027921445.1	3016343	Bacillota	Tissierellia	Tissierellales	Peptoniphilaceae	Peptoniphilus equinus			0
GCA_000166695.1	632335	Bacillota		Caldicellulosiruptorales	Caldicellulosiruptoraceae	Caldicellulosiruptor acetigenus		ADQ41366.1	0
GCA_000022325.1	521460	Bacillota		Caldicellulosiruptorales	Caldicellulosiruptoraceae	Caldicellulosiruptor bescii		ACM59939.1	0
GCA_003999255.1	1222016	Bacillota		Caldicellulosiruptorales	Caldicellulosiruptoraceae	Caldicellulosiruptor changbaiensis		AZT90955.1	0
GCA_000166355.1	632292	Bacillota		Caldicellulosiruptorales	Caldicellulosiruptoraceae	Caldicellulosiruptor hydrothermalis		ADQ07571.1	0
GCA_000166775.1	632348	Bacillota		Caldicellulosiruptorales	Caldicellulosiruptoraceae	Caldicellulosiruptor kronotskyensis		ADQ46675.1	0
GCA_026810225.1	1387555	Bacillota		Caldicellulosiruptorales	Caldicellulosiruptoraceae	Caldicellulosiruptor morganii		WAM34472.1	0
GCA_026914285.1	29324	Bacillota		Caldicellulosiruptorales	Caldicellulosiruptoraceae	Caldicellulosiruptor naganoensis		WAM32221.1	0
GCA_000145215.1	608506	Bacillota		Caldicellulosiruptorales	Caldicellulosiruptoraceae	Caldicellulosiruptor obsidiansis		ADL42073.1	0
GCA_000166335.1	632518	Bacillota		Caldicellulosiruptorales	Caldicellulosiruptoraceae	Caldicellulosiruptor owensensis		ADQ04247.1	0
GCA_000016545.1	351627	Bacillota		Caldicellulosiruptorales	Caldicellulosiruptoraceae	Caldicellulosiruptor saccharolyticus		ABP66586.1	0
GCA_001584725.1	243899	Bacillota				endosymbiont 'TC1' of Trimyema compressum	AMP20105.1		0
GCA_001688725.2	1796613	Bacteroidota	Bacteroidia	Bacteroidales	Bacteroidaceae	Bacteroides caecimuris			0
GCA_025146565.1	28111	Bacteroidota	Bacteroidia	Bacteroidales	Bacteroidaceae	Bacteroides eggerthii			0
GCA_000025985.1	272559	Bacteroidota	Bacteroidia	Bacteroidales	Bacteroidaceae	Bacteroides fragilis			0
GCA_000186225.1	693979	Bacteroidota	Bacteroidia	Bacteroidales	Bacteroidaceae	Bacteroides helcogenes			0
GCA_002998535.1	28113	Bacteroidota	Bacteroidia	Bacteroidales	Bacteroidaceae	Bacteroides heparinolyticus			0
GCA_003363675.2	329854	Bacteroidota	Bacteroidia	Bacteroidales	Bacteroidaceae	Bacteroides intestinalis			0
GCA_001314995.1	28116	Bacteroidota	Bacteroidia	Bacteroidales	Bacteroidaceae	Bacteroides ovatus			0
GCA_031172035.1	291644	Bacteroidota	Bacteroidia	Bacteroidales	Bacteroidaceae	Bacteroides salyersiae			0
GCA_040365225.1	2136147	Bacteroidota	Bacteroidia	Bacteroidales	Bacteroidaceae	Bacteroides sedimenti			0
GCA_002998435.1	28119	Bacteroidota	Bacteroidia	Bacteroidales	Bacteroidaceae	Bacteroides zoogleoformans			0
GCA_000190575.1	667015	Bacteroidota	Bacteroidia	Bacteroidales	Bacteroidaceae	Phocaeicola salanitronis			0
GCA_000012825.1	435590	Bacteroidota	Bacteroidia	Bacteroidales	Bacteroidaceae	Phocaeicola vulgatus			0
GCA_000512915.1	880074	Bacteroidota	Bacteroidia	Bacteroidales	Barnesiellaceae	Barnesiella viscericola			0
GCA_030296935.1	1099853	Bacteroidota	Bacteroidia	Bacteroidales	Barnesiellaceae	Coprobacter fastidiosus			0
GCA_036511535.1	45254	Bacteroidota	Bacteroidia	Bacteroidales	Dysgonomonadaceae	Dysgonomonas capnocytophagoides			0
GCA_900095795.1	1642646	Bacteroidota	Bacteroidia	Bacteroidales	Dysgonomonadaceae	Petrimonas mucosa			0
GCA_900095135.1	1642647	Bacteroidota	Bacteroidia	Bacteroidales	Dysgonomonadaceae	Proteiniphilum saccharofermentans			0
GCA_004803915.1	2518971	Bacteroidota	Bacteroidia	Bacteroidales	Muribaculaceae	Duncaniella dubosii			0
GCA_004803695.1	2530390	Bacteroidota	Bacteroidia	Bacteroidales	Muribaculaceae	Muribaculum gordoncarteri			0
GCA_001688845.2	1796646	Bacteroidota	Bacteroidia	Bacteroidales	Muribaculaceae	Muribaculum intestinale			0
GCA_030759015.1	2094151	Bacteroidota	Bacteroidia	Bacteroidales	Muribaculaceae	Paramuribaculum intestinale			0
GCA_003991565.1	2093856	Bacteroidota	Bacteroidia	Bacteroidales	Odoribacteraceae	Butyricimonas faecalis			0
GCA_032878895.1	1472416	Bacteroidota	Bacteroidia	Bacteroidales	Odoribacteraceae	Butyricimonas faecihominis			0
GCA_032878955.1	1472417	Bacteroidota	Bacteroidia	Bacteroidales	Odoribacteraceae	Butyricimonas paravirosa			0
GCA_025148635.1	544645	Bacteroidota	Bacteroidia	Bacteroidales	Odoribacteraceae	Butyricimonas virosa			0
GCA_900187175.1	28118	Bacteroidota	Bacteroidia	Bacteroidales	Odoribacteraceae	Odoribacter splanchnicus			0
GCA_000183135.1	694427	Bacteroidota	Bacteroidia	Bacteroidales	Paludibacteraceae	Paludibacter propionicigenes			0
GCA_000212375.1	879243	Bacteroidota	Bacteroidia	Bacteroidales	Porphyromonadaceae	Porphyromonas asaccharolytica			0
GCA_900638305.1	36874	Bacteroidota	Bacteroidia	Bacteroidales	Porphyromonadaceae	Porphyromonas cangingivalis			0
GCA_900476255.1	393921	Bacteroidota	Bacteroidia	Bacteroidales	Porphyromonadaceae	Porphyromonas crevioricanis			0
GCA_000010505.1	431947	Bacteroidota	Bacteroidia	Bacteroidales	Porphyromonadaceae	Porphyromonas gingivalis			0
GCA_025151385.1	679190	Bacteroidota	Bacteroidia	Bacteroidales	Prevotellaceae	Hoylesella buccalis			0
GCA_001444445.1	76123	Bacteroidota	Bacteroidia	Bacteroidales	Prevotellaceae	Hoylesella enoeca			0
GCA_000242335.3	908937	Bacteroidota	Bacteroidia	Bacteroidales	Prevotellaceae	Prevotella dentalis			0
GCA_001262015.1	1236517	Bacteroidota	Bacteroidia	Bacteroidales	Prevotellaceae	Prevotella fusca			0
GCA_001953955.1	1122984	Bacteroidota	Bacteroidia	Bacteroidales	Prevotellaceae	Prevotella intermedia			0
GCA_002849795.1	1177574	Bacteroidota	Bacteroidia	Bacteroidales	Prevotellaceae	Prevotella jejuni			0
GCA_000144405.1	553174	Bacteroidota	Bacteroidia	Bacteroidales	Prevotellaceae	Prevotella melaninogenica			0
GCA_003265305.2	2133944	Bacteroidota	Bacteroidia	Bacteroidales	Prevotellaceae	Pseudoprevotella muciniphila			0
GCA_900637655.1	28135	Bacteroidota	Bacteroidia	Bacteroidales	Prevotellaceae	Segatella oris			0
GCA_000025925.1	264731	Bacteroidota	Bacteroidia	Bacteroidales	Prevotellaceae	Xylanibacter ruminicola			0
GCA_006542665.1	2585118	Bacteroidota	Bacteroidia	Bacteroidales	Rikenellaceae	Alistipes communis			0
GCA_006542685.1	2585119	Bacteroidota	Bacteroidia	Bacteroidales	Rikenellaceae	Alistipes dispar			0
GCA_025144665.1	1211813	Bacteroidota	Bacteroidia	Bacteroidales	Rikenellaceae	Alistipes ihumii			0
GCA_025144995.1	742725	Bacteroidota	Bacteroidia	Bacteroidales	Rikenellaceae	Alistipes indistinctus			0
GCA_006542645.1	2585117	Bacteroidota	Bacteroidia	Bacteroidales	Rikenellaceae	Alistipes onderdonkii			0
GCA_025145845.1	717959	Bacteroidota	Bacteroidia	Bacteroidales	Rikenellaceae	Alistipes shahii			0
GCA_001443605.1	1307839	Bacteroidota	Bacteroidia	Bacteroidales	Salinivirgaceae	Salinivirga cyanobacteriivorans			0
GCA_029581355.1	2685834	Bacteroidota	Bacteroidia	Bacteroidales	Tannerellaceae	Parabacteroides chongii			0
GCA_025151045.1	537006	Bacteroidota	Bacteroidia	Bacteroidales	Tannerellaceae	Parabacteroides johnsonii			0
GCA_000238215.1	203275	Bacteroidota	Bacteroidia	Bacteroidales	Tannerellaceae	Tannerella forsythia			0
GCA_001717525.2	712710	Bacteroidota	Bacteroidia	Bacteroidales	Tannerellaceae	Tannerella serpentiformis			0
GCA_000010645.1	511995	Bacteroidota	Bacteroidia	Bacteroidales		Candidatus Azobacteroides pseudotrichonymphae			0
GCA_002356295.1	1717717	Bacteroidota	Bacteroidia	Marinilabiliales	Marinifilaceae	Labilibaculum antarcticum			0
GCA_002201795.1	889453	Bacteroidota	Bacteroidia	Marinilabiliales	Marinilabiliaceae	Alkalitalea saponilacus			0
GCA_009689585.1	2010828	Bacteroidota	Bacteroidia	Marinilabiliales	Prolixibacteraceae	Aquipluma nitroreducens			0
GCA_007971385.1	496057	Bacteroidota	Chitinophagia	Chitinophagales	Chitinophagaceae	Arachidicoccus ginsenosidivorans			0
GCA_003600625.1	2341117	Bacteroidota	Chitinophagia	Chitinophagales	Chitinophagaceae	Arachidicoccus soli			0
GCA_002557795.1	2029983	Bacteroidota	Chitinophagia	Chitinophagales	Chitinophagaceae	Chitinophaga caeni			0
GCA_038396765.1	2267521	Bacteroidota	Chitinophagia	Chitinophagales	Chitinophagaceae	Chitinophaga caseinilytica			0
GCA_000024005.1	485918	Bacteroidota	Chitinophagia	Chitinophagales	Chitinophagaceae	Chitinophaga pinensis			0
GCA_038396755.1	3133966	Bacteroidota	Chitinophagia	Chitinophagales	Chitinophagaceae	Chitinophaga pollutisoli			0
GCA_034424315.1	1004	Bacteroidota	Chitinophagia	Chitinophagales	Chitinophagaceae	Chitinophaga sancti			0
GCA_002355595.1	477680	Bacteroidota	Chitinophagia	Chitinophagales	Chitinophagaceae	Filimonas lacunae			0
GCA_007970805.1	661481	Bacteroidota	Chitinophagia	Chitinophagales	Chitinophagaceae	Flavisolibacter ginsenosidimutans			0
GCA_001644645.1	1492898	Bacteroidota	Chitinophagia	Chitinophagales	Chitinophagaceae	Flavisolibacter tropicus			0
GCA_001654455.1	1176587	Bacteroidota	Chitinophagia	Chitinophagales	Chitinophagaceae	Niabella ginsenosidivorans			0
GCA_000243115.3	929713	Bacteroidota	Chitinophagia	Chitinophagales	Chitinophagaceae	Niabella soli			0
GCA_034424215.1	577386	Bacteroidota	Chitinophagia	Chitinophagales	Chitinophagaceae	Niabella yanshanensis			0
GCA_000246855.1	700598	Bacteroidota	Chitinophagia	Chitinophagales	Chitinophagaceae	Niastella koreensis			0
GCA_007971225.1	1813871	Bacteroidota	Chitinophagia	Chitinophagales	Chitinophagaceae	Panacibacter ginsenosidivorans			0
GCA_003555545.1	2315862	Bacteroidota	Chitinophagia	Chitinophagales	Chitinophagaceae	Paraflavitalea soli			0
GCA_004337365.2	2545455	Bacteroidota	Chitinophagia	Chitinophagales	Chitinophagaceae	Rhizosphaericola mali			0
GCA_000020565.1	452471	Bacteroidota	Cytophagia	Cytophagales	Amoebophilaceae	Candidatus Amoebophilus asiaticus			0
GCA_003176915.1	247481	Bacteroidota	Cytophagia	Cytophagales	Amoebophilaceae	Candidatus Cardinium hertigii			0
GCA_000304455.1	1231626	Bacteroidota	Cytophagia	Cytophagales	Amoebophilaceae	Cardinium endosymbiont of Encarsia pergandiella			0
GCA_936981045.1	931101	Bacteroidota	Cytophagia	Cytophagales	Amoebophilaceae	Cardinium endosymbiont of Oedothorax gibbosus			0
GCA_003351905.1	650378	Bacteroidota	Cytophagia	Cytophagales	Amoebophilaceae	Cardinium endosymbiont of Sogatella furcifera			0
GCA_000265505.1	880071	Bacteroidota	Cytophagia	Cytophagales	Bernardetiaceae	Bernardetia litoralis			0
GCA_030506285.1	1397264	Bacteroidota	Cytophagia	Cytophagales	Catalimonadaceae	Catalinimonas niigatensis			0
GCA_030506305.1	930972	Bacteroidota	Cytophagia	Cytophagales	Catalimonadaceae	Porifericola rhodea			0
GCA_030506325.1	931531	Bacteroidota	Cytophagia	Cytophagales	Catalimonadaceae	Tunicatimonas pelagia			0
GCA_000166275.1	388413	Bacteroidota	Cytophagia	Cytophagales	Cyclobacteriaceae	Algoriphagus machipongonensis			0
GCA_001593605.1	1727163	Bacteroidota	Cytophagia	Cytophagales	Cyclobacteriaceae	Algoriphagus sanaruensis			0
GCA_900176595.1	758820	Bacteroidota	Cytophagia	Cytophagales	Cyclobacteriaceae	Aquiflexum balticum			0
GCA_000265405.1	866536	Bacteroidota	Cytophagia	Cytophagales	Cyclobacteriaceae	Belliella baltica			0
GCA_001050135.1	320787	Bacteroidota	Cytophagia	Cytophagales	Cyclobacteriaceae	Cyclobacterium amurskyense			0
GCA_000222485.1	880070	Bacteroidota	Cytophagia	Cytophagales	Cyclobacteriaceae	Cyclobacterium marinum			0
GCA_006575665.1	2591634	Bacteroidota	Cytophagia	Cytophagales	Cyclobacteriaceae	Echinicola soli			0
GCA_003260975.1	1795355	Bacteroidota	Cytophagia	Cytophagales	Cyclobacteriaceae	Echinicola strongylocentroti			0
GCA_000325705.1	926556	Bacteroidota	Cytophagia	Cytophagales	Cyclobacteriaceae	Echinicola vietnamensis			0
GCA_000014145.1	269798	Bacteroidota	Cytophagia	Cytophagales	Cytophagaceae	Cytophaga hutchinsonii			0
GCA_001988955.1	1178516	Bacteroidota	Cytophagia	Cytophagales	Cytophagaceae	Spirosoma montaniterrae			0
GCA_002831565.1	2057025	Bacteroidota	Cytophagia	Cytophagales	Cytophagaceae	Spirosoma pollinicola			0
GCA_000974425.1	1379870	Bacteroidota	Cytophagia	Cytophagales	Cytophagaceae	Spirosoma radiotolerans			0
GCA_026250525.1	2994555	Bacteroidota	Cytophagia	Cytophagales	Flammeovirgaceae	Chondrinema litorale			0
GCA_003970675.1	2494373	Bacteroidota	Cytophagia	Cytophagales	Flammeovirgaceae	Flammeovirga pectinis			0
GCA_032999765.1	1324217	Bacteroidota	Cytophagia	Cytophagales	Flammeovirgaceae	Imperialibacter roseus			0
GCA_003143535.1	2516557	Bacteroidota	Cytophagia	Cytophagales	Flectobacillaceae	Aquirufa nivalisilvae			0
GCA_003589925.1	2321403	Bacteroidota	Cytophagia	Cytophagales	Fulvivirgaceae	Chryseolinea soli			0
GCA_027359925.1	2999067	Bacteroidota	Cytophagia	Cytophagales	Hymenobacteraceae	Hymenobacter canadensis			0
GCA_006337165.1	2502781	Bacteroidota	Cytophagia	Cytophagales	Hymenobacteraceae	Hymenobacter jejuensis			0
GCA_003149515.1	1850093	Bacteroidota	Cytophagia	Cytophagales	Hymenobacteraceae	Hymenobacter nivis			0
GCA_003574965.1	2319843	Bacteroidota	Cytophagia	Cytophagales	Hymenobacteraceae	Hymenobacter oligotrophus			0
GCA_001507645.1	1411621	Bacteroidota	Cytophagia	Cytophagales	Hymenobacteraceae	Hymenobacter sedentarius			0
GCA_000576555.1	1227739	Bacteroidota	Cytophagia	Cytophagales	Hymenobacteraceae	Hymenobacter swuensis			0
GCA_027625995.1	748197	Bacteroidota	Cytophagia	Cytophagales	Hymenobacteraceae	Hymenobacter yonginensis			0
GCA_003585765.1	323450	Bacteroidota	Cytophagia	Cytophagales	Hymenobacteraceae	Pontibacter actiniarum			0
GCA_000973725.1	400092	Bacteroidota	Cytophagia	Cytophagales	Hymenobacteraceae	Pontibacter korlensis			0
GCA_001078055.1	1379910	Bacteroidota	Cytophagia	Cytophagales	Hymenobacteraceae	Rufibacter radiotolerans			0
GCA_001310085.1	512763	Bacteroidota	Cytophagia	Cytophagales	Hymenobacteraceae	Rufibacter tibetensis			0
GCA_003258705.1	1784714	Bacteroidota	Cytophagia	Cytophagales	Leadbetterellaceae	Arcticibacterium luteifluviistationis			0
GCA_000263195.1	929562	Bacteroidota	Cytophagia	Cytophagales	Leadbetterellaceae	Emticicia oligotrophica			0
GCA_000166395.1	649349	Bacteroidota	Cytophagia	Cytophagales	Leadbetterellaceae	Leadbetterella byssophila			0
GCA_005166025.1	2715131	Bacteroidota	Cytophagia	Cytophagales	Mangrovivirgaceae	Mangrovivirga cuniculi			0
GCA_030503875.2	3059076	Bacteroidota	Cytophagia	Cytophagales	Marivirgaceae	Marivirga arenosa			0
GCA_030534335.1	2010992	Bacteroidota	Cytophagia	Cytophagales	Marivirgaceae	Marivirga harenae			0
GCA_030503855.2	3059078	Bacteroidota	Cytophagia	Cytophagales	Marivirgaceae	Marivirga salinae			0
GCA_000183425.1	643867	Bacteroidota	Cytophagia	Cytophagales	Marivirgaceae	Marivirga tractuosa			0
GCA_036492635.1	866807	Bacteroidota	Cytophagia	Cytophagales	Persicobacteraceae	Aureibacter tunicatorum			0
GCA_036492835.1	1182444	Bacteroidota	Cytophagia	Cytophagales	Persicobacteraceae	Fulvitalea axinellae			0
GCA_036492425.1	387638	Bacteroidota	Cytophagia	Cytophagales	Persicobacteraceae	Persicobacter psychrovividus			0
GCA_025502585.1	2979464	Bacteroidota	Cytophagia	Cytophagales	Reichenbachiellaceae	Reichenbachiella agarivorans			0
GCA_025639805.1	2979869	Bacteroidota	Cytophagia	Cytophagales	Reichenbachiellaceae	Reichenbachiella carrageenanivorans			0
GCA_034376045.1	333140	Bacteroidota	Cytophagia	Cytophagales	Roseivirgaceae	Roseivirga spongicola			0
GCA_000023125.1	471854	Bacteroidota	Cytophagia	Cytophagales	Spirosomataceae	Dyadobacter fermentans			0
GCA_026625565.1	2910158	Bacteroidota	Cytophagia	Cytophagales	Spirosomataceae	Dyadobacter pollutisoli			0
GCA_000331105.1	1166018	Bacteroidota	Cytophagia	Cytophagales	Spirosomataceae	Fibrella aestuarina			0
GCA_003325355.1	2259595	Bacteroidota	Cytophagia	Cytophagales	Spirosomataceae	Runella rosea			0
GCA_000218895.1	761193	Bacteroidota	Cytophagia	Cytophagales	Spirosomataceae	Runella slithyformis			0
GCA_003226695.1	164514	Bacteroidota	Flavobacteriia	Flavobacteriales	Blattabacteriaceae	Blattabacterium punctulatus			0
GCA_000194605.1	755732	Bacteroidota	Flavobacteriia	Flavobacteriales	Crocinitomicaceae	Fluviicola taffensis			0
GCA_029814825.1	3040348	Bacteroidota	Flavobacteriia	Flavobacteriales	Flavobacteriaceae	Aequorivita marisscotiae			0
GCA_000265385.1	746697	Bacteroidota	Flavobacteriia	Flavobacteriales	Flavobacteriaceae	Aequorivita sublithincola			0
GCA_005943945.1	2583587	Bacteroidota	Flavobacteriia	Flavobacteriales	Flavobacteriaceae	Aggregatimonas sangjinii			0
GCA_030344935.1	1178825	Bacteroidota	Flavobacteriia	Flavobacteriales	Flavobacteriaceae	Algibacter luteus			0
GCA_007993795.1	2585771	Bacteroidota	Flavobacteriia	Flavobacteriales	Flavobacteriaceae	Antarcticibacterium arcticum			0
GCA_006159205.1	2058175	Bacteroidota	Flavobacteriia	Flavobacteriales	Flavobacteriaceae	Antarcticibacterium flavum			0
GCA_002234495.1	616991	Bacteroidota	Flavobacteriia	Flavobacteriales	Flavobacteriaceae	Arenibacter algicola			0
GCA_006065315.1	2584122	Bacteroidota	Flavobacteriia	Flavobacteriales	Flavobacteriaceae	Aureibaculum algae			0
GCA_002302565.1	28188	Bacteroidota	Flavobacteriia	Flavobacteriales	Flavobacteriaceae	Capnocytophaga canimorsus			0
GCA_002302475.1	28189	Bacteroidota	Flavobacteriia	Flavobacteriales	Flavobacteriaceae	Capnocytophaga cynodegmi			0
GCA_002209445.1	2708117	Bacteroidota	Flavobacteriia	Flavobacteriales	Flavobacteriaceae	Capnocytophaga endodontalis			0
GCA_002302415.1	1017	Bacteroidota	Flavobacteriia	Flavobacteriales	Flavobacteriaceae	Capnocytophaga gingivalis			0
GCA_900187255.1	45243	Bacteroidota	Flavobacteriia	Flavobacteriales	Flavobacteriaceae	Capnocytophaga haemolytica			0
GCA_000023285.1	521097	Bacteroidota	Flavobacteriia	Flavobacteriales	Flavobacteriaceae	Capnocytophaga ochracea			0
GCA_002302495.1	1019	Bacteroidota	Flavobacteriia	Flavobacteriales	Flavobacteriaceae	Capnocytophaga sputigena			0
GCA_002302635.1	1848904	Bacteroidota	Flavobacteriia	Flavobacteriales	Flavobacteriaceae	Capnocytophaga stomatis			0
GCA_000186265.1	688270	Bacteroidota	Flavobacteriia	Flavobacteriales	Flavobacteriaceae	Cellulophaga algicola			0
GCA_000468615.2	1348584	Bacteroidota	Flavobacteriia	Flavobacteriales	Flavobacteriaceae	Cellulophaga baltica			0
GCA_000190595.1	867900	Bacteroidota	Flavobacteriia	Flavobacteriales	Flavobacteriaceae	Cellulophaga lytica			0
GCA_027915275.1	1888890	Bacteroidota	Flavobacteriia	Flavobacteriales	Flavobacteriaceae	Cellulophaga omnivescoria			0
GCA_001951155.1	1229726	Bacteroidota	Flavobacteriia	Flavobacteriales	Flavobacteriaceae	Christiangramia flava			0
GCA_000060345.1	411154	Bacteroidota	Flavobacteriia	Flavobacteriales	Flavobacteriaceae	Christiangramia forsetii			0
GCA_003024155.1	2126553	Bacteroidota	Flavobacteriia	Flavobacteriales	Flavobacteriaceae	Christiangramia fulva			0
GCA_001889005.1	1913577	Bacteroidota	Flavobacteriia	Flavobacteriales	Flavobacteriaceae	Christiangramia salexigens			0
GCA_000196315.1	216432	Bacteroidota	Flavobacteriia	Flavobacteriales	Flavobacteriaceae	Croceibacter atlanticus			0
GCA_001653755.1	1300343	Bacteroidota	Flavobacteriia	Flavobacteriales	Flavobacteriaceae	Dokdonia donghaensis			0
GCA_003687485.1	1761453	Bacteroidota	Flavobacteriia	Flavobacteriales	Flavobacteriaceae	Euzebyella marina			0
GCA_000963865.1	516051	Bacteroidota	Flavobacteriia	Flavobacteriales	Flavobacteriaceae	Flagellimonas lutaonensis			0
GCA_003269425.1	1383885	Bacteroidota	Flavobacteriia	Flavobacteriales	Flavobacteriaceae	Flagellimonas maritima			0
GCA_000224085.1	886377	Bacteroidota	Flavobacteriia	Flavobacteriales	Flavobacteriaceae	Flagellimonas ruestringensis			0
GCA_030540775.2	3063533	Bacteroidota	Flavobacteriia	Flavobacteriales	Flavobacteriaceae	Flavivirga abyssicola			0
GCA_002886045.1	1803846	Bacteroidota	Flavobacteriia	Flavobacteriales	Flavobacteriaceae	Flavivirga eckloniae			0
GCA_025919725.1	2870839	Bacteroidota	Flavobacteriia	Flavobacteriales	Flavobacteriaceae	Flavobacterium agricola			0
GCA_003096035.1	2175091	Bacteroidota	Flavobacteriia	Flavobacteriales	Flavobacteriaceae	Flavobacterium album			0
GCA_008000935.1	2602769	Bacteroidota	Flavobacteriia	Flavobacteriales	Flavobacteriaceae	Flavobacterium alkalisoli			0
GCA_001705175.1	459526	Bacteroidota	Flavobacteriia	Flavobacteriales	Flavobacteriaceae	Flavobacterium anhuiense			0
GCA_003344925.1	1784713	Bacteroidota	Flavobacteriia	Flavobacteriales	Flavobacteriaceae	Flavobacterium arcticum			0
GCA_000253275.1	1034807	Bacteroidota	Flavobacteriia	Flavobacteriales	Flavobacteriaceae	Flavobacterium branchiophilum			0
GCA_946903285.1	1114861	Bacteroidota	Flavobacteriia	Flavobacteriales	Flavobacteriaceae	Flavobacterium collinsii			0
GCA_001857965.1	1306519	Bacteroidota	Flavobacteriia	Flavobacteriales	Flavobacteriaceae	Flavobacterium commune			0
GCA_001534645.1	2906076	Bacteroidota	Flavobacteriia	Flavobacteriales	Flavobacteriaceae	Flavobacterium covae			0
GCA_003122385.1	2183896	Bacteroidota	Flavobacteriia	Flavobacteriales	Flavobacteriaceae	Flavobacterium crocinum			0
GCA_004151275.2	1563479	Bacteroidota	Flavobacteriia	Flavobacteriales	Flavobacteriaceae	Flavobacterium dauae			0
GCA_003076455.1	1355330	Bacteroidota	Flavobacteriia	Flavobacteriales	Flavobacteriaceae	Flavobacterium faecale			0
GCA_003312915.1	2249356	Bacteroidota	Flavobacteriia	Flavobacteriales	Flavobacteriaceae	Flavobacterium fluviale			0
GCA_001761465.1	1492737	Bacteroidota	Flavobacteriia	Flavobacteriales	Flavobacteriaceae	Flavobacterium gilvum			0
GCA_037478105.1	687844	Bacteroidota	Flavobacteriia	Flavobacteriales	Flavobacteriaceae	Flavobacterium ginsenosidimutans			0
GCA_000455605.1	1094466	Bacteroidota	Flavobacteriia	Flavobacteriales	Flavobacteriaceae	Flavobacterium indicum			0
GCA_000016645.1	376686	Bacteroidota	Flavobacteriia	Flavobacteriales	Flavobacteriaceae	Flavobacterium johnsoniae			0
GCA_029866485.1	1306518	Bacteroidota	Flavobacteriia	Flavobacteriales	Flavobacteriaceae	Flavobacterium keumense			0
GCA_003076475.1	1678728	Bacteroidota	Flavobacteriia	Flavobacteriales	Flavobacteriaceae	Flavobacterium kingsejongi			0
GCA_003055625.1	2162713	Bacteroidota	Flavobacteriia	Flavobacteriales	Flavobacteriaceae	Flavobacterium magnum			0
GCA_004355225.1	2547394	Bacteroidota	Flavobacteriia	Flavobacteriales	Flavobacteriaceae	Flavobacterium nackdongense			0
GCA_003097535.1	2172098	Bacteroidota	Flavobacteriia	Flavobacteriales	Flavobacteriaceae	Flavobacterium pallidum			0
GCA_004797125.1	2518177	Bacteroidota	Flavobacteriia	Flavobacteriales	Flavobacteriaceae	Flavobacterium sangjuense			0
GCA_003148385.1	2201181	Bacteroidota	Flavobacteriia	Flavobacteriales	Flavobacteriaceae	Flavobacterium sediminis			0
GCA_000723205.1	1347342	Bacteroidota	Flavobacteriia	Flavobacteriales	Flavobacteriaceae	Formosa agariphila			0
GCA_007197735.1	2594004	Bacteroidota	Flavobacteriia	Flavobacteriales	Flavobacteriaceae	Formosa sediminum			0
GCA_032814565.1	3075823	Bacteroidota	Flavobacteriia	Flavobacteriales	Flavobacteriaceae	Hwangdonia lutea			0
GCA_028743515.2	1165090	Bacteroidota	Flavobacteriia	Flavobacteriales	Flavobacteriaceae	Imtechella halotolerans			0
GCA_026625145.1	2980107	Bacteroidota	Flavobacteriia	Flavobacteriales	Flavobacteriaceae	Lacinutrix neustonica			0
GCA_001971745.1	1486034	Bacteroidota	Flavobacteriia	Flavobacteriales	Flavobacteriaceae	Lacinutrix venerupis			0
GCA_001543325.1	1622118	Bacteroidota	Flavobacteriia	Flavobacteriales	Flavobacteriaceae	Lutibacter profundi			0
GCA_030503675.1	3060215	Bacteroidota	Flavobacteriia	Flavobacteriales	Flavobacteriaceae	Lutimonas zeaxanthinifaciens			0
GCA_037126215.1	3080055	Bacteroidota	Flavobacteriia	Flavobacteriales	Flavobacteriaceae	Mangrovimonas cancribranchiae			0
GCA_002269385.1	1178778	Bacteroidota	Flavobacteriia	Flavobacteriales	Flavobacteriaceae	Maribacter cobaltidurans			0
GCA_900105105.1	320912	Bacteroidota	Flavobacteriia	Flavobacteriales	Flavobacteriaceae	Maribacter dokdonensis			0
GCA_001913155.1	1836467	Bacteroidota	Flavobacteriia	Flavobacteriales	Flavobacteriaceae	Maribacter hydrothermalis			0
GCA_025244665.1	2976127	Bacteroidota	Flavobacteriia	Flavobacteriales	Flavobacteriaceae	Maribacter litopenaei			0
GCA_031128465.2	3045158	Bacteroidota	Flavobacteriia	Flavobacteriales	Flavobacteriaceae	Mariniflexile litorale			0
GCA_004139715.1	2507538	Bacteroidota	Flavobacteriia	Flavobacteriales	Flavobacteriaceae	Muriicola soli			0
GCA_024722315.1	2562892	Bacteroidota	Flavobacteriia	Flavobacteriales	Flavobacteriaceae	Myroides albus			0
GCA_004337635.1	76832	Bacteroidota	Flavobacteriia	Flavobacteriales	Flavobacteriaceae	Myroides odoratimimus			0
GCA_000833025.1	480520	Bacteroidota	Flavobacteriia	Flavobacteriales	Flavobacteriaceae	Myroides profundi			0
GCA_000332115.1	592029	Bacteroidota	Flavobacteriia	Flavobacteriales	Flavobacteriaceae	Nonlabens dokdonensis			0
GCA_000831385.1	1454201	Bacteroidota	Flavobacteriia	Flavobacteriales	Flavobacteriaceae	Nonlabens marinus			0
GCA_003966335.1	2496866	Bacteroidota	Flavobacteriia	Flavobacteriales	Flavobacteriaceae	Nonlabens ponticola			0
GCA_002117125.1	331648	Bacteroidota	Flavobacteriia	Flavobacteriales	Flavobacteriaceae	Nonlabens spongiae			0
GCA_002117085.1	323273	Bacteroidota	Flavobacteriia	Flavobacteriales	Flavobacteriaceae	Nonlabens tegetincola			0
GCA_032922765.1	906888	Bacteroidota	Flavobacteriia	Flavobacteriales	Flavobacteriaceae	Nonlabens ulvanivorans			0
GCA_030444335.1	1354726	Bacteroidota	Flavobacteriia	Flavobacteriales	Flavobacteriaceae	Polaribacter huanghezhanensis			0
GCA_038019025.1	1642819	Bacteroidota	Flavobacteriia	Flavobacteriales	Flavobacteriaceae	Polaribacter marinaquae			0
GCA_001975665.1	996801	Bacteroidota	Flavobacteriia	Flavobacteriales	Flavobacteriaceae	Polaribacter reichenbachii			0
GCA_024918935.1	1574269	Bacteroidota	Flavobacteriia	Flavobacteriales	Flavobacteriaceae	Polaribacter undariae			0
GCA_001761365.1	1774273	Bacteroidota	Flavobacteriia	Flavobacteriales	Flavobacteriaceae	Polaribacter vadi			0
GCA_001310225.1	1736674	Bacteroidota	Flavobacteriia	Flavobacteriales	Flavobacteriaceae	Pseudalgibacter alginicilyticus			0
GCA_000153485.2	313595	Bacteroidota	Flavobacteriia	Flavobacteriales	Flavobacteriaceae	Psychroflexus torquis			0
GCA_002966125.1	2094025	Bacteroidota	Flavobacteriia	Flavobacteriales	Flavobacteriaceae	Pukyongia salina			0
GCA_000024125.1	313596	Bacteroidota	Flavobacteriia	Flavobacteriales	Flavobacteriaceae	Robiginitalea biformata			0
GCA_900142975.1	143223	Bacteroidota	Flavobacteriia	Flavobacteriales	Flavobacteriaceae	Salegentibacter salegens			0
GCA_026109735.1	2809707	Bacteroidota	Flavobacteriia	Flavobacteriales	Flavobacteriaceae	Salinimicrobium tongyeongense			0
GCA_000941055.1	1454006	Bacteroidota	Flavobacteriia	Flavobacteriales	Flavobacteriaceae	Siansivirga zeaxanthinifaciens			0
GCA_002893765.1	2069432	Bacteroidota	Flavobacteriia	Flavobacteriales	Flavobacteriaceae	Tamlana carrageenivorans			0
GCA_964036635.1	669041	Bacteroidota	Flavobacteriia	Flavobacteriales	Flavobacteriaceae	Tenacibaculum dicentrarchi			0
GCA_900198195.1	584609	Bacteroidota	Flavobacteriia	Flavobacteriales	Flavobacteriaceae	Tenacibaculum jejuense			0
GCA_900119795.1	1349785	Bacteroidota	Flavobacteriia	Flavobacteriales	Flavobacteriaceae	Tenacibaculum maritimum			0
GCA_009362255.1	104268	Bacteroidota	Flavobacteriia	Flavobacteriales	Flavobacteriaceae	Tenacibaculum mesophilum			0
GCA_027941775.1	3018314	Bacteroidota	Flavobacteriia	Flavobacteriales	Flavobacteriaceae	Tenacibaculum pacificus			0
GCA_027941755.1	3018315	Bacteroidota	Flavobacteriia	Flavobacteriales	Flavobacteriaceae	Tenacibaculum retecalamus			0
GCA_003867015.1	2358479	Bacteroidota	Flavobacteriia	Flavobacteriales	Flavobacteriaceae	Tenacibaculum singaporense			0
GCA_029853675.1	3038772	Bacteroidota	Flavobacteriia	Flavobacteriales	Flavobacteriaceae	Tenacibaculum tangerinum			0
GCA_001889045.1	1850252	Bacteroidota	Flavobacteriia	Flavobacteriales	Flavobacteriaceae	Tenacibaculum todarodis			0
GCA_001761325.1	1850246	Bacteroidota	Flavobacteriia	Flavobacteriales	Flavobacteriaceae	Urechidicola croceus			0
GCA_001697185.1	1790137	Bacteroidota	Flavobacteriia	Flavobacteriales	Flavobacteriaceae	Wenyingzhuangia fucanilytica			0
GCA_900105425.1	1382466	Bacteroidota	Flavobacteriia	Flavobacteriales	Flavobacteriaceae	Winogradskyella sediminis			0
GCA_000973105.1	63186	Bacteroidota	Flavobacteriia	Flavobacteriales	Flavobacteriaceae	Zobellia galactanivorans			0
GCA_030553095.1	248906	Bacteroidota	Flavobacteriia	Flavobacteriales	Flavobacteriaceae	Zobellia laminariae			0
GCA_000023465.1	655815	Bacteroidota	Flavobacteriia	Flavobacteriales	Flavobacteriaceae	Zunongwangia profunda			0
GCA_002369955.1	242600	Bacteroidota	Flavobacteriia	Flavobacteriales	Ichthyobacteriaceae	Ichthyobacterium seriolicida			0
GCA_000236705.1	926562	Bacteroidota	Flavobacteriia	Flavobacteriales	Owenweeksiaceae	Owenweeksia hongkongensis			0
GCA_907165195.1	2829795	Bacteroidota	Flavobacteriia	Flavobacteriales	Parvicellaceae	Parvicella tangerina			0
GCA_030012605.1	1585976	Bacteroidota	Flavobacteriia	Flavobacteriales	Weeksellaceae	Bergeyella cardium			0
GCA_036209505.1	1735111	Bacteroidota	Flavobacteriia	Flavobacteriales	Weeksellaceae	Bergeyella porcorum			0
GCA_951229915.1	2497989	Bacteroidota	Flavobacteriia	Flavobacteriales	Weeksellaceae	Candidatus Ornithobacterium hominis			0
GCA_003815995.1	246	Bacteroidota	Flavobacteriia	Flavobacteriales	Weeksellaceae	Chryseobacterium balustinum			0
GCA_003815975.1	1241978	Bacteroidota	Flavobacteriia	Flavobacteriales	Weeksellaceae	Chryseobacterium bernardetii			0
GCA_003815695.1	1124835	Bacteroidota	Flavobacteriia	Flavobacteriales	Weeksellaceae	Chryseobacterium carnipullorum			0
GCA_026314945.1	2983606	Bacteroidota	Flavobacteriia	Flavobacteriales	Weeksellaceae	Chryseobacterium fluminis			0
GCA_001021975.1	1324352	Bacteroidota	Flavobacteriia	Flavobacteriales	Weeksellaceae	Chryseobacterium gallinarum			0
GCA_027920505.1	373672	Bacteroidota	Flavobacteriia	Flavobacteriales	Weeksellaceae	Chryseobacterium gambrini			0
GCA_001648155.1	1685010	Bacteroidota	Flavobacteriia	Flavobacteriales	Weeksellaceae	Chryseobacterium glaciei			0
GCA_030012525.1	3042315	Bacteroidota	Flavobacteriia	Flavobacteriales	Weeksellaceae	Chryseobacterium gotjawalense			0
GCA_003815915.1	254	Bacteroidota	Flavobacteriia	Flavobacteriales	Weeksellaceae	Chryseobacterium indoltheticum			0
GCA_003815775.1	112234	Bacteroidota	Flavobacteriia	Flavobacteriales	Weeksellaceae	Chryseobacterium joostei			0
GCA_003815875.1	1241981	Bacteroidota	Flavobacteriia	Flavobacteriales	Weeksellaceae	Chryseobacterium lactis			0
GCA_900637665.1	1241982	Bacteroidota	Flavobacteriia	Flavobacteriales	Weeksellaceae	Chryseobacterium nakagawai			0
GCA_002285635.2	558152	Bacteroidota	Flavobacteriia	Flavobacteriales	Weeksellaceae	Chryseobacterium piperi			0
GCA_004359195.1	2547600	Bacteroidota	Flavobacteriia	Flavobacteriales	Weeksellaceae	Chryseobacterium salivictor			0
GCA_003815615.1	1493872	Bacteroidota	Flavobacteriia	Flavobacteriales	Weeksellaceae	Chryseobacterium shandongense			0
GCA_900683625.1	1141221	Bacteroidota	Flavobacteriia	Flavobacteriales	Weeksellaceae	Chryseobacterium taihuense			0
GCA_900187185.1	536441	Bacteroidota	Flavobacteriia	Flavobacteriales	Weeksellaceae	Chryseobacterium taklimakanense			0
GCA_003860565.1	237258	Bacteroidota	Flavobacteriia	Flavobacteriales	Weeksellaceae	Cloacibacterium normanense			0
GCA_002023665.2	1246994	Bacteroidota	Flavobacteriia	Flavobacteriales	Weeksellaceae	Elizabethkingia anophelis			0
GCA_002024805.1	1756149	Bacteroidota	Flavobacteriia	Flavobacteriales	Weeksellaceae	Elizabethkingia bruuniana			0
GCA_900475375.1	238	Bacteroidota	Flavobacteriia	Flavobacteriales	Weeksellaceae	Elizabethkingia meningoseptica			0
GCA_002022125.1	1756150	Bacteroidota	Flavobacteriia	Flavobacteriales	Weeksellaceae	Elizabethkingia ursingii			0
GCA_003860525.1	2487072	Bacteroidota	Flavobacteriia	Flavobacteriales	Weeksellaceae	Epilithonimonas vandammei			0
GCA_900637895.1	266748	Bacteroidota	Flavobacteriia	Flavobacteriales	Weeksellaceae	Kaistella antarctica			0
GCA_003860585.1	1241979	Bacteroidota	Flavobacteriia	Flavobacteriales	Weeksellaceae	Kaistella carnis			0
GCA_900638245.1	266749	Bacteroidota	Flavobacteriia	Flavobacteriales	Weeksellaceae	Kaistella jeonii			0
GCA_000756505.1	1401325	Bacteroidota	Flavobacteriia	Flavobacteriales	Weeksellaceae	Ornithobacterium rhinotracheale			0
GCA_000183155.1	693978	Bacteroidota	Flavobacteriia	Flavobacteriales	Weeksellaceae	Riemerella anatipestifer			0
GCA_900637795.1	1014	Bacteroidota	Flavobacteriia	Flavobacteriales	Weeksellaceae	Weeksella virosa			0
GCA_001447915.1	336810	Bacteroidota	Flavobacteriia	Flavobacteriales		Candidatus Karelsulcia muelleri			0
GCA_000709555.1	1415657	Bacteroidota	Flavobacteriia	Flavobacteriales		Candidatus Walczuchella monophlebidarum			0
GCA_000212735.1	760192	Bacteroidota	Saprospiria	Saprospirales	Haliscomenobacteraceae	Haliscomenobacter hydrossis			0
GCA_026000115.1	2864201	Bacteroidota	Saprospiria	Saprospirales	Saprospiraceae	Aureispira anguillae			0
GCA_000250635.1	984262	Bacteroidota	Saprospiria	Saprospirales	Saprospiraceae	Saprospira grandis			0
GCA_003576455.2	2305508	Bacteroidota	Sphingobacteriia	Sphingobacteriales	Sphingobacteriaceae	Mucilaginibacter celer			0
GCA_007971025.1	398053	Bacteroidota	Sphingobacteriia	Sphingobacteriales	Sphingobacteriaceae	Mucilaginibacter ginsenosidivorans			0
GCA_007971525.1	862126	Bacteroidota	Sphingobacteriia	Sphingobacteriales	Sphingobacteriaceae	Mucilaginibacter ginsenosidivorax			0
GCA_002355435.1	1550579	Bacteroidota	Sphingobacteriia	Sphingobacteriales	Sphingobacteriaceae	Mucilaginibacter gotjawali			0
GCA_028596025.1	1176721	Bacteroidota	Sphingobacteriia	Sphingobacteriales	Sphingobacteriaceae	Mucilaginibacter jinjuensis			0
GCA_900105165.1	652787	Bacteroidota	Sphingobacteriia	Sphingobacteriales	Sphingobacteriaceae	Mucilaginibacter mallensis			0
GCA_000166195.3	714943	Bacteroidota	Sphingobacteriia	Sphingobacteriales	Sphingobacteriaceae	Mucilaginibacter paludis			0
GCA_034262375.1	1173583	Bacteroidota	Sphingobacteriia	Sphingobacteriales	Sphingobacteriaceae	Mucilaginibacter sabulilitoris			0
GCA_002257585.1	1234841	Bacteroidota	Sphingobacteriia	Sphingobacteriales	Sphingobacteriaceae	Mucilaginibacter xinganensis			0
GCA_008195825.1	2605747	Bacteroidota	Sphingobacteriia	Sphingobacteriales	Sphingobacteriaceae	Pedobacter aquae			0
GCA_000023825.1	485917	Bacteroidota	Sphingobacteriia	Sphingobacteriales	Sphingobacteriaceae	Pedobacter heparinus			0
GCA_040026395.1	1503925	Bacteroidota	Sphingobacteriia	Sphingobacteriales	Sphingobacteriaceae	Pedobacter lusitanus			0
GCA_000190735.2	762903	Bacteroidota	Sphingobacteriia	Sphingobacteriales	Sphingobacteriaceae	Pseudopedobacter saltans			0
GCA_000242635.3	929556	Bacteroidota	Sphingobacteriia	Sphingobacteriales	Sphingobacteriaceae	Solitalea canadensis			0
GCA_033955345.1	662858	Bacteroidota	Sphingobacteriia	Sphingobacteriales	Sphingobacteriaceae	Sphingobacterium bambusae			0
GCA_900187125.1	1010	Bacteroidota	Sphingobacteriia	Sphingobacteriales	Sphingobacteriaceae	Sphingobacterium mizutaii			0
GCA_028736175.1	3025669	Bacteroidota	Sphingobacteriia	Sphingobacteriales	Sphingobacteriaceae	Sphingobacterium oryzagri			0
GCA_004421025.1	561061	Bacteroidota	Sphingobacteriia	Sphingobacteriales	Sphingobacteriaceae	Sphingobacterium psychroaquaticum			0
GCA_901482695.1	259	Bacteroidota	Sphingobacteriia	Sphingobacteriales	Sphingobacteriaceae	Sphingobacterium thalpophilum			0
GCA_009557615.1	2662364	Bacteroidota	Sphingobacteriia	Sphingobacteriales	Sphingobacteriaceae	Sphingobacteruim zhuxiongii			0
GCA_003353065.1	1457365	Balneolota	Balneolia	Balneolales	Cyclonatronaceae	Cyclonatronum proteinivorum			0
GCA_002872415.1	960	Bdellovibrionota	Bacteriovoracia	Bacteriovoracales	Bacteriovoracaceae	Bacteriovorax stolpii			0
GCA_034259205.1	28202	Bdellovibrionota	Bacteriovoracia	Bacteriovoracales	Bacteriovoracaceae	Peredibacter starrii			0
GCA_000210915.2	862908	Bdellovibrionota	Bacteriovoracia	Bacteriovoracales	Halobacteriovoraceae	Halobacteriovorax marinus			0
GCA_000196175.1	264462	Bdellovibrionota	Bdellovibrionia	Bdellovibrionales	Pseudobdellovibrionaceae	Bdellovibrio bacteriovorus			0
GCA_000226315.1	856793	Bdellovibrionota	Bdellovibrionia	Bdellovibrionales	Pseudobdellovibrionaceae	Micavibrio aeruginosavorus			0
GCA_000348725.1	1184267	Bdellovibrionota	Bdellovibrionia	Bdellovibrionales	Pseudobdellovibrionaceae	Pseudobdellovibrio exovorus			0
GCA_004295685.1	2493639	Bdellovibrionota	Oligoflexia	Silvanigrellales	Silvanigrellaceae	Fluviispira sanaruensis			0
GCA_001907975.2	1915309	Bdellovibrionota	Oligoflexia	Silvanigrellales	Silvanigrellaceae	Silvanigrella aquatica		APJ03814.1	0
GCA_037081835.1	495820	Bdellovibrionota	Oligoflexia	Silvanigrellales		Spirobacillus cienkowskii			0
GCA_000284335.1	511051	Caldisericota	Caldisericia	Caldisericales	Caldisericaceae	Caldisericum exile	BAL80900.1		0
GCA_001886815.1	880073	Calditrichota	Calditrichia	Calditrichales	Calditrichaceae	Caldithrix abyssi			0
GCA_000194135.1	760142	Campylobacterota	Desulfurellia	Desulfurellales	Hippeaceae	Hippea maritima			0
GCA_000014025.1	367737	Campylobacterota	Epsilonproteobacteria	Campylobacterales	Arcobacteraceae	Aliarcobacter butzleri			0
GCA_003660105.1	1032070	Campylobacterota	Epsilonproteobacteria	Campylobacterales	Arcobacteraceae	Aliarcobacter cryaerophilus		AYJ80316.1	0
GCA_003544835.1	1032239	Campylobacterota	Epsilonproteobacteria	Campylobacterales	Arcobacteraceae	Aliarcobacter skirrowii		AXX84791.1	0
GCA_004214815.1	1032240	Campylobacterota	Epsilonproteobacteria	Campylobacterales	Arcobacteraceae	Aliarcobacter thereius			0
GCA_003355515.1	1032241	Campylobacterota	Epsilonproteobacteria	Campylobacterales	Arcobacteraceae	Aliarcobacter trophiarum			0
GCA_003544915.1	913109	Campylobacterota	Epsilonproteobacteria	Campylobacterales	Arcobacteraceae	Arcobacter ellisii		AXX95525.1	0
GCA_000092245.1	572480	Campylobacterota	Epsilonproteobacteria	Campylobacterales	Arcobacteraceae	Arcobacter nitrofigilis			0
GCA_004299785.2	1935204	Campylobacterota	Epsilonproteobacteria	Campylobacterales	Arcobacteraceae	Arcobacter porcinus			0
GCA_003544815.1	663365	Campylobacterota	Epsilonproteobacteria	Campylobacterales	Arcobacteraceae	Arcobacter suis			0
GCA_006459125.1	877500	Campylobacterota	Epsilonproteobacteria	Campylobacterales	Arcobacteraceae	Halarcobacter anaerophilus			0
GCA_003346815.1	663364	Campylobacterota	Epsilonproteobacteria	Campylobacterales	Arcobacteraceae	Halarcobacter bivalviorum			0
GCA_008000835.1	1912871	Campylobacterota	Epsilonproteobacteria	Campylobacterales	Arcobacteraceae	Malaciobacter canalis		QEE33483.1	0
GCA_003346755.1	197482	Campylobacterota	Epsilonproteobacteria	Campylobacterales	Arcobacteraceae	Malaciobacter halophilus		AXH09392.1	0
GCA_003544855.1	505249	Campylobacterota	Epsilonproteobacteria	Campylobacterales	Arcobacteraceae	Malaciobacter marinus		AXX87700.1	0
GCA_003544935.1	870501	Campylobacterota	Epsilonproteobacteria	Campylobacterales	Arcobacteraceae	Malaciobacter molluscorum		AXX91978.1	0
GCA_003346775.1	1032238	Campylobacterota	Epsilonproteobacteria	Campylobacterales	Arcobacteraceae	Malaciobacter mytili		AXH14714.1	0
GCA_004214795.1	1080223	Campylobacterota	Epsilonproteobacteria	Campylobacterales	Arcobacteraceae	Malaciobacter pacificus		QEP34111.1	0
GCA_001956695.1	1850254	Campylobacterota	Epsilonproteobacteria	Campylobacterales	Arcobacteraceae	Poseidonibacter parvus		APW65366.1	0
GCA_002238335.1	522484	Campylobacterota	Epsilonproteobacteria	Campylobacterales	Campylobacteraceae	Campylobacter avium			0
GCA_001298465.1	199	Campylobacterota	Epsilonproteobacteria	Campylobacterales	Campylobacteraceae	Campylobacter concisus		ALF47243.1	0
GCA_002104335.1	1121267	Campylobacterota	Epsilonproteobacteria	Campylobacterales	Campylobacteraceae	Campylobacter cuniculorum		ARJ57433.1	0
GCA_001190745.1	824	Campylobacterota	Epsilonproteobacteria	Campylobacterales	Campylobacteraceae	Campylobacter gracilis		AKT92796.1	0
GCA_002080395.1	28898	Campylobacterota	Epsilonproteobacteria	Campylobacterales	Campylobacteraceae	Campylobacter helveticus		ARE80013.1,ARE81209.1	0
GCA_001687475.2	1813019	Campylobacterota	Epsilonproteobacteria	Campylobacterales	Campylobacteraceae	Campylobacter hepaticus		AXP08892.1	0
GCA_000017585.1	360107	Campylobacterota	Epsilonproteobacteria	Campylobacterales	Campylobacteraceae	Campylobacter hominis			0
GCA_000736415.1	1244531	Campylobacterota	Epsilonproteobacteria	Campylobacterales	Campylobacteraceae	Campylobacter iguaniorum			0
GCA_000816185.1	1031564	Campylobacterota	Epsilonproteobacteria	Campylobacterales	Campylobacteraceae	Campylobacter insulaenigrae			0
GCA_000009085.1	192222	Campylobacterota	Epsilonproteobacteria	Campylobacterales	Campylobacteraceae	Campylobacter jejuni		CAL35640.1	0
GCA_002139935.1	1031753	Campylobacterota	Epsilonproteobacteria	Campylobacterales	Campylobacteraceae	Campylobacter lanienae			0
GCA_008245025.1	488545	Campylobacterota	Epsilonproteobacteria	Campylobacterales	Campylobacteraceae	Campylobacter lari			0
GCA_000816785.1	1388753	Campylobacterota	Epsilonproteobacteria	Campylobacterales	Campylobacteraceae	Campylobacter peloridis			0
GCA_002021945.1	1660067	Campylobacterota	Epsilonproteobacteria	Campylobacterales	Campylobacteraceae	Campylobacter pinnipediorum		AQW83302.1	0
GCA_002139855.1	1660073	Campylobacterota	Epsilonproteobacteria	Campylobacterales	Campylobacteraceae	Campylobacter porcelli			0
GCA_004803795.1	203	Campylobacterota	Epsilonproteobacteria	Campylobacterales	Campylobacteraceae	Campylobacter rectus		QCD46387.1	0
GCA_004803815.1	204	Campylobacterota	Epsilonproteobacteria	Campylobacterales	Campylobacteraceae	Campylobacter showae		QCD48413.1	0
GCA_008245005.1	32024	Campylobacterota	Epsilonproteobacteria	Campylobacterales	Campylobacteraceae	Campylobacter sputorum		QEL05777.1	0
GCA_000816305.1	1388752	Campylobacterota	Epsilonproteobacteria	Campylobacterales	Campylobacteraceae	Campylobacter subantarcticus			0
GCA_916098265.1	28080	Campylobacterota	Epsilonproteobacteria	Campylobacterales	Campylobacteraceae	Campylobacter upsaliensis		CAG9469716.1,CAG9470709.1	0
GCA_002139825.2	1660076	Campylobacterota	Epsilonproteobacteria	Campylobacterales	Campylobacteraceae	Campylobacter vicugnae			0
GCA_008245045.1	1031542	Campylobacterota	Epsilonproteobacteria	Campylobacterales	Campylobacteraceae	Campylobacter volucris			0
GCA_000009305.1	382638	Campylobacterota	Epsilonproteobacteria	Campylobacterales	Helicobacteraceae	Helicobacter acinonychis			0
GCA_003097575.1	135569	Campylobacterota	Epsilonproteobacteria	Campylobacterales	Helicobacteraceae	Helicobacter apodemus			0
GCA_000162575.1	537970	Campylobacterota	Epsilonproteobacteria	Campylobacterales	Helicobacteraceae	Helicobacter canadensis			0
GCA_000259275.1	1163745	Campylobacterota	Epsilonproteobacteria	Campylobacterales	Helicobacteraceae	Helicobacter cetorum			0
GCA_900638485.1	45498	Campylobacterota	Epsilonproteobacteria	Campylobacterales	Helicobacteraceae	Helicobacter cholecystus		VEJ25088.1	0
GCA_000284635.1	1172562	Campylobacterota	Epsilonproteobacteria	Campylobacterales	Helicobacteraceae	Helicobacter cinaedi			0
GCA_001693335.1	222136	Campylobacterota	Epsilonproteobacteria	Campylobacterales	Helicobacteraceae	Helicobacter enhydrae		ANV97799.1	0
GCA_000200595.1	936155	Campylobacterota	Epsilonproteobacteria	Campylobacterales	Helicobacteraceae	Helicobacter felis			0
GCA_000007905.1	235279	Campylobacterota	Epsilonproteobacteria	Campylobacterales	Helicobacteraceae	Helicobacter hepaticus			0
GCA_039555295.1	287948	Campylobacterota	Epsilonproteobacteria	Campylobacterales	Helicobacteraceae	Helicobacter mastomyrinus			0
GCA_900476215.1	217	Campylobacterota	Epsilonproteobacteria	Campylobacterales	Helicobacteraceae	Helicobacter mustelae			0
GCA_900638355.1	35818	Campylobacterota	Epsilonproteobacteria	Campylobacterales	Helicobacteraceae	Helicobacter pullorum			0
GCA_025998455.1	210	Campylobacterota	Epsilonproteobacteria	Campylobacterales	Helicobacteraceae	Helicobacter pylori			0
GCA_001460635.1	76936	Campylobacterota	Epsilonproteobacteria	Campylobacterales	Helicobacteraceae	Helicobacter typhlonius			0
GCA_900637325.1	844	Campylobacterota	Epsilonproteobacteria	Campylobacterales	Helicobacteraceae	Wolinella succinogenes		VEG80571.1	0
GCA_030296055.1	2993563	Campylobacterota	Epsilonproteobacteria	Campylobacterales	Hydrogenimonadaceae	Hydrogenimonas cancrithermarum			0
GCA_032850805.1	223786	Campylobacterota	Epsilonproteobacteria	Campylobacterales	Hydrogenimonadaceae	Hydrogenimonas thermophila			0
GCA_000183725.1	709032	Campylobacterota	Epsilonproteobacteria	Campylobacterales	Sulfurimonadaceae	Sulfuricurvum kujiense			0
GCA_000147355.1	563040	Campylobacterota	Epsilonproteobacteria	Campylobacterales	Sulfurimonadaceae	Sulfurimonas autotrophica			0
GCA_000012965.1	326298	Campylobacterota	Epsilonproteobacteria	Campylobacterales	Sulfurimonadaceae	Sulfurimonas denitrificans			0
GCA_000242915.2	929558	Campylobacterota	Epsilonproteobacteria	Campylobacterales	Sulfurimonadaceae	Sulfurimonas gotlandica			0
GCA_009258225.1	2590022	Campylobacterota	Epsilonproteobacteria	Campylobacterales	Sulfurimonadaceae	Sulfurimonas lithotrophica			0
GCA_009258045.1	2590021	Campylobacterota	Epsilonproteobacteria	Campylobacterales	Sulfurimonadaceae	Sulfurimonas xiamenensis			0
GCA_000265295.1	760154	Campylobacterota	Epsilonproteobacteria	Campylobacterales	Sulfurospirillaceae	Sulfurospirillum barnesii			0
GCA_000024885.1	525898	Campylobacterota	Epsilonproteobacteria	Campylobacterales	Sulfurospirillaceae	Sulfurospirillum deleyianum			0
GCA_002309535.1	1854492	Campylobacterota	Epsilonproteobacteria	Campylobacterales	Sulfurospirillaceae	Sulfurospirillum diekertiae		ATB69407.1,ATB70647.1	0
GCA_001723605.1	1193502	Campylobacterota	Epsilonproteobacteria	Campylobacterales	Sulfurospirillaceae	Sulfurospirillum halorespirans		AOO66410.1	0
GCA_000568815.1	1150621	Campylobacterota	Epsilonproteobacteria	Campylobacterales	Sulfurospirillaceae	Sulfurospirillum multivorans		AHJ14102.1	0
GCA_000186245.1	749222	Campylobacterota	Epsilonproteobacteria	Campylobacterales	Sulfurovaceae	Nitratifractor salsuginis			0
GCA_000987835.1	206403	Campylobacterota	Epsilonproteobacteria	Campylobacterales	Sulfurovaceae	Sulfurovum lithotrophicum			0
GCA_005843985.1	391592	Campylobacterota	Epsilonproteobacteria	Nautiliales	Nautiliaceae	Caminibacter mediatlanticus			0
GCA_005083985.2	1424653	Campylobacterota	Epsilonproteobacteria	Nautiliales	Nautiliaceae	Caminibacter pacificus			0
GCA_000021725.1	598659	Campylobacterota	Epsilonproteobacteria	Nautiliales	Nautiliaceae	Nautilia profundicola			0
GCA_900465355.1	2026885	Candidatus Bipolaricaulota	Candidatus Bipolaricaulia	Candidatus Bipolaricaulales	Candidatus Bipolaricaulaceae	Candidatus Bipolaricaulis anaerobius			0
GCA_000146065.1	459349	Candidatus Cloacimonadota	Candidatus Cloacimonadia	Candidatus Cloacimonadales	Candidatus Cloacimonadaceae	Candidatus Cloacimonas acidaminovorans			0
GCA_030520105.1	1448929	Candidatus Fervidibacterota				Candidatus Fervidibacter sacchari			0
GCA_004102945.1	1930593	Candidatus Omnitrophota				Candidatus Velamenicoccus archaeovorus			0
GCA_005697565.1	2572088	Candidatus Saccharibacteria	Candidatus Saccharimonadia	Candidatus Nanosynbacterales	Candidatus Nanosynbacteraceae	Candidatus Nanosynbacter featherlites			0
GCA_000803625.1	2093824	Candidatus Saccharibacteria	Candidatus Saccharimonadia	Candidatus Nanosynbacterales	Candidatus Nanosynbacteraceae	Candidatus Nanosynbacter lyticus			0
GCA_000392435.1	1332188	Candidatus Saccharibacteria	Candidatus Saccharimonadia	Candidatus Saccharimonadales	Candidatus Saccharimonadaceae	Candidatus Saccharimonas aalborgensis			0
GCA_025273655.1	2665156	Candidatus Saccharibacteria				Candidatus Mycosynbacter amalyticus			0
GCA_001653975.1	1806891	Chlamydiota	Chlamydiia	Chlamydiales	Chlamydiaceae	Candidatus Chlamydia sanziniae			0
GCA_040235295.1	83555	Chlamydiota	Chlamydiia	Chlamydiales	Chlamydiaceae	Chlamydia abortus			0
GCA_000007605.1	227941	Chlamydiota	Chlamydiia	Chlamydiales	Chlamydiaceae	Chlamydia caviae			0
GCA_000009945.1	264202	Chlamydiota	Chlamydiia	Chlamydiales	Chlamydiaceae	Chlamydia felis			0
GCA_000471025.2	1143323	Chlamydiota	Chlamydiia	Chlamydiales	Chlamydiaceae	Chlamydia gallinacea			0
GCA_000006685.1	243161	Chlamydiota	Chlamydiia	Chlamydiales	Chlamydiaceae	Chlamydia muridarum			0
GCA_000204135.1	331635	Chlamydiota	Chlamydiia	Chlamydiales	Chlamydiaceae	Chlamydia pecorum			0
GCA_000007205.1	182082	Chlamydiota	Chlamydiia	Chlamydiales	Chlamydiaceae	Chlamydia pneumoniae			0
GCA_900239975.1	1967783	Chlamydiota	Chlamydiia	Chlamydiales	Chlamydiaceae	Chlamydia poikilotherma			0
GCA_000204255.1	331636	Chlamydiota	Chlamydiia	Chlamydiales	Chlamydiaceae	Chlamydia psittaci			0
GCA_900239945.1	1967782	Chlamydiota	Chlamydiia	Chlamydiales	Chlamydiaceae	Chlamydia serpentis			0
GCA_000008725.1	272561	Chlamydiota	Chlamydiia	Chlamydiales	Chlamydiaceae	Chlamydia trachomatis			0
GCA_000011565.2	264201	Chlamydiota	Chlamydiia	Parachlamydiales	Parachlamydiaceae	Candidatus Protochlamydia amoebophila			0
GCA_001499655.1	389348	Chlamydiota	Chlamydiia	Parachlamydiales	Parachlamydiaceae	Candidatus Protochlamydia naegleriophila			0
GCA_000253035.1	765952	Chlamydiota	Chlamydiia	Parachlamydiales	Parachlamydiaceae	Parachlamydia acanthamoebae			0
GCA_000237205.1	331113	Chlamydiota	Chlamydiia	Parachlamydiales	Simkaniaceae	Simkania negevensis			0
GCA_000092785.1	716544	Chlamydiota	Chlamydiia	Parachlamydiales	Waddliaceae	Waddlia chondrophila			0
GCA_001747405.1	274537	Chlorobiota	Chlorobiia	Chlorobiales	Chlorobiaceae	Chlorobaculum limnaeum			0
GCA_000020505.1	517417	Chlorobiota	Chlorobiia	Chlorobiales	Chlorobiaceae	Chlorobaculum parvum			0
GCA_000006985.1	194439	Chlorobiota	Chlorobiia	Chlorobiales	Chlorobiaceae	Chlorobaculum tepidum			0
GCA_000020465.1	290315	Chlorobiota	Chlorobiia	Chlorobiales	Chlorobiaceae	Chlorobium limicola			0
GCA_000015125.1	290317	Chlorobiota	Chlorobiia	Chlorobiales	Chlorobiaceae	Chlorobium phaeobacteroides			0
GCA_000012485.1	319225	Chlorobiota	Chlorobiia	Chlorobiales	Chlorobiaceae	Pelodictyon luteolum			0
GCA_000020645.1	324925	Chlorobiota	Chlorobiia	Chlorobiales	Chlorobiaceae	Pelodictyon phaeoclathratiforme			0
GCA_000020625.1	290512	Chlorobiota	Chlorobiia	Chlorobiales	Chlorobiaceae	Prosthecochloris aestuarii			0
GCA_000020525.1	517418	Chlorobiota	Chlorobiia	Chlorobiales	Chloroherpetonaceae	Chloroherpeton thalassium			0
GCA_000199675.1	926569	Chloroflexota	Anaerolineae	Anaerolineales	Anaerolineaceae	Anaerolinea thermophila	BAJ62459.1	BAJ65124.1	1
GCA_900184705.1	1986204	Chloroflexota	Anaerolineae	Anaerolineales	Anaerolineaceae	Brevefilum fermentans	SMX53561.1	SMX53555.1	1
GCA_003966975.1	913107	Chloroflexota	Anaerolineae	Anaerolineales	Anaerolineaceae	Pelolinea submarina	BBB48131.1	BBB48127.1	2
GCA_900066015.1	1806508	Chloroflexota	Ardenticatenia	Candidatus Promineifilales	Candidatus Promineifilaceae	Candidatus Promineifilum breve	CUS03623.2	CUS04151.2	1
GCA_000281175.1	926550	Chloroflexota	Caldilineae	Caldilineales	Caldilineaceae	Caldilinea aerophila	BAL99701.1		0
GCA_030389965.1	3003348	Chloroflexota	Chloroflexia	Candidatus Chloroheliales	Candidatus Chloroheliaceae	Candidatus Chlorohelix allophototropha		WJW69689.1	0
GCA_000021945.1	326427	Chloroflexota	Chloroflexia	Chloroflexales	Chloroflexaceae	Chloroflexus aggregans	ACL24074.1		0
GCA_000018865.1	324602	Chloroflexota	Chloroflexia	Chloroflexales	Chloroflexaceae	Chloroflexus aurantiacus			0
GCA_000017805.1	383372	Chloroflexota	Chloroflexia	Chloroflexales	Roseiflexaceae	Roseiflexus castenholzii	ABU57952.1		0
GCA_029593895.1	3038979	Chloroflexota	Dehalococcoidia	Candidatus Lucifugimonadales	Candidatus Lucifugimonadaceae	Candidatus Lucifugimonas marina			0
GCA_000011905.1	243164	Chloroflexota	Dehalococcoidia	Dehalococcoidales	Dehalococcoidaceae	Dehalococcoides mccartyi			0
GCA_001953175.1	1839801	Chloroflexota	Dehalococcoidia	Dehalococcoidales	Dehalococcoidaceae	Dehalogenimonas formicexedens		APV44653.1	0
GCA_004208415.1	2509675	Chloroflexota	Ktedonobacteria	Ktedonobacterales	Ktedonosporobacteraceae	Ktedonosporobacter rubrisoli			0
GCA_008838325.1	2601677	Chloroflexota	Tepidiformia	Tepidiformales	Tepidiformaceae	Tepidiforma bonchosmolovskayae		QFG03164.1	0
GCA_027594505.1	3004094	Chloroflexota	Tepidiformia	Tepidiformales	Tepidiformaceae	Tepidiforma flava		WBL37478.1	0
GCA_000025005.1	525904	Chloroflexota				Thermobaculum terrenum		ACZ42365.1	0
GCA_000177635.2	653733	Chrysiogenota	Chrysiogenia	Chrysiogenales	Chrysiogenaceae	Desulfurispirillum indicum			0
GCA_000020945.1	309798	Coprothermobacterota	Coprothermobacteria	Coprothermobacterales	Coprothermobacteraceae	Coprothermobacter proteolyticus	ACI17713.1	ACI17968.2,ACI18144.1	1
GCA_000018105.1	329726	Cyanobacteriota	Cyanophyceae	Acaryochloridales	Acaryochloridaceae	Acaryochloris marina			0
GCA_002754935.1	1917166	Cyanobacteriota	Cyanophyceae	Acaryochloridales	Thermosynechococcaceae	Parathermosynechococcus lividus			0
GCA_003555505.2	2016101	Cyanobacteriota	Cyanophyceae	Acaryochloridales	Thermosynechococcaceae	Thermosynechococcus sichuanensis			0
GCA_000011345.1	197221	Cyanobacteriota	Cyanophyceae	Acaryochloridales	Thermosynechococcaceae	Thermosynechococcus vestitus			0
GCA_000025125.1	1453429	Cyanobacteriota	Cyanophyceae	Chroococcales	Aphanothecaceae	Candidatus Atelocyanobacterium thalassa			0
GCA_000017845.1	43989	Cyanobacteriota	Cyanophyceae	Chroococcales	Aphanothecaceae	Crocosphaera subtropica			0
GCA_000021825.1	65393	Cyanobacteriota	Cyanophyceae	Chroococcales	Aphanothecaceae	Gloeothece citriformis			0
GCA_000147335.1	497965	Cyanobacteriota	Cyanophyceae	Chroococcales	Aphanothecaceae	Gloeothece verrucosa			0
GCA_000021805.1	41431	Cyanobacteriota	Cyanophyceae	Chroococcales	Aphanothecaceae	Rippkaea orientalis			0
GCA_032163395.1	2859516	Cyanobacteriota	Cyanophyceae	Chroococcales	Chroococcaceae	Gloeocapsopsis dulcis			0
GCA_000317675.1	755178	Cyanobacteriota	Cyanophyceae	Chroococcales	Geminocystaceae	Cyanobacterium aponinum			0
GCA_007904085.1	522448	Cyanobacteriota	Cyanophyceae	Chroococcales	Halothecacae	Euhalothece natronophila			0
GCA_000317125.1	251229	Cyanobacteriota	Cyanophyceae	Chroococcidiopsidales	Chroococcidiopsidaceae	Chroococcidiopsis thermalis			0
GCA_000317515.1	1173027	Cyanobacteriota	Cyanophyceae	Coleofasciculales	Coleofasciculaceae	Allocoleopsis franciscana			0
GCA_000484535.1	1183438	Cyanobacteriota	Cyanophyceae	Gloeobacterales	Gloeobacteraceae	Gloeobacter kilaueensis			0
GCA_000011385.1	251221	Cyanobacteriota	Cyanophyceae	Gloeobacterales	Gloeobacteraceae	Gloeobacter violaceus			0
GCA_001870225.1	1188229	Cyanobacteriota	Cyanophyceae	Gloeomargaritales	Gloeomargaritaceae	Gloeomargarita lithophora			0
GCA_000317145.1	1173020	Cyanobacteriota	Cyanophyceae	Gomontiellales	Chamaesiphonaceae	Chamaesiphon minutus			0
GCA_000317495.1	1173022	Cyanobacteriota	Cyanophyceae	Gomontiellales	Gomontiellaceae	Crinalium epipsammum			0
GCA_002142475.1	411966	Cyanobacteriota	Cyanophyceae	Leptolyngbyales	Leptolyngbyaceae	Leptolyngbya boryana			0
GCA_026240635.1	2016064	Cyanobacteriota	Cyanophyceae	Leptolyngbyales	Trichocoleusaceae	Trichothermofontia sichuanensis			0
GCA_002075285.3	1641165	Cyanobacteriota	Cyanophyceae	Nodosilineales	Nodosilineaceae	Halomicronema hongdechloris			0
GCA_003367075.2	2108055	Cyanobacteriota	Cyanophyceae	Nostocales	Aphanizomenonaceae	Cylindrospermopsis raciborskii			0
GCA_002368115.1	1973481	Cyanobacteriota	Cyanophyceae	Nostocales	Aphanizomenonaceae	Dolichospermum compactum			0
GCA_003054475.1	1914872	Cyanobacteriota	Cyanophyceae	Nostocales	Aphanizomenonaceae	Nodularia spumigena			0
GCA_038050375.1	3133117	Cyanobacteriota	Cyanophyceae	Nostocales	Aphanizomenonaceae	Okeanomitos corallinicola			0
GCA_000317695.1	272123	Cyanobacteriota	Cyanophyceae	Nostocales	Nostocaceae	Anabaena cylindrica			0
GCA_000317535.1	56107	Cyanobacteriota	Cyanophyceae	Nostocales	Nostocaceae	Cylindrospermum stagnale			0
GCA_029953635.1	1539056	Cyanobacteriota	Cyanophyceae	Nostocales	Nostocaceae	Halotia branconii			0
GCA_002813575.1	2038116	Cyanobacteriota	Cyanophyceae	Nostocales	Nostocaceae	Nostoc flagelliforme			0
GCA_001298445.1	224013	Cyanobacteriota	Cyanophyceae	Nostocales	Nostocaceae	Nostoc piscinale			0
GCA_000020025.1	63737	Cyanobacteriota	Cyanophyceae	Nostocales	Nostocaceae	Nostoc punctiforme			0
GCA_000196515.1	551115	Cyanobacteriota	Cyanophyceae	Nostocales	Nostocaceae	Trichormus azollae			0
GCA_006968745.1	415709	Cyanobacteriota	Cyanophyceae	Nostocales	Scytonemataceae	Brasilonema sennae			0
GCA_026802175.1	2016057	Cyanobacteriota	Cyanophyceae	Oculatellales	Oculatellaceae	Thermocoleostomius sinensis			0
GCA_904830935.1	1160	Cyanobacteriota	Cyanophyceae	Oscillatoriales	Microcoleaceae	Planktothrix agardhii			0
GCA_904830955.1	1678309	Cyanobacteriota	Cyanophyceae	Oscillatoriales	Microcoleaceae	Planktothrix tepida			0
GCA_000014265.1	203124	Cyanobacteriota	Cyanophyceae	Oscillatoriales	Microcoleaceae	Trichodesmium erythraeum			0
GCA_000317105.1	56110	Cyanobacteriota	Cyanophyceae	Oscillatoriales	Oscillatoriaceae	Oscillatoria acuminata			0
GCA_000317475.1	179408	Cyanobacteriota	Cyanophyceae	Oscillatoriales	Oscillatoriaceae	Oscillatoria nigro-viridis			0
GCA_040564635.1	2792601	Cyanobacteriota	Cyanophyceae	Oscillatoriales	Oscillatoriaceae	Planktothricoides raciborskii			0
GCA_000973065.1	376219	Cyanobacteriota	Cyanophyceae	Oscillatoriales	Sirenicapillariaceae	Limnospira indica			0
GCA_000317575.1	111780	Cyanobacteriota	Cyanophyceae	Pleurocapsales	Dermocarpellaceae	Stanieria cyanosphaera			0
GCA_029910235.1	2602720	Cyanobacteriota	Cyanophyceae	Pseudanabaenales	Pseudanabaenaceae	Pseudanabaena galeata			0
GCA_000316515.1	292564	Cyanobacteriota	Cyanophyceae	Synechococcales	Prochlorococcaceae	Cyanobium gracile			0
GCA_963920485.1	2116684	Cyanobacteriota	Cyanophyceae	Synechococcales	Prochlorococcaceae	Cyanobium usitatum			0
GCA_000195975.1	84588	Cyanobacteriota	Cyanophyceae	Synechococcales	Prochlorococcaceae	Parasynechococcus marenigrum			0
GCA_000015665.1	167542	Cyanobacteriota	Cyanophyceae	Synechococcales	Prochlorococcaceae	Prochlorococcus marinus			0
GCA_000317615.1	13035	Cyanobacteriota	Cyanophyceae	Synechococcales	Synechococcaceae	Dactylococcopsis salina			0
GCA_029919255.1	3034674	Cyanobacteriota				cyanobacterium endosymbiont of Epithemia clementina EcSB			0
GCA_000829235.1	1228987	Cyanobacteriota				cyanobacterium endosymbiont of Epithemia turgida			0
GCA_003574135.1	1763363	Cyanobacteriota				cyanobacterium endosymbiont of Rhopalodia gibberula			0
GCA_000183405.1	768670	Deferribacterota	Deferribacteres	Deferribacterales	Calditerrivibrionaceae	Calditerrivibrio nitroreducens			0
GCA_000010985.1	639282	Deferribacterota	Deferribacteres	Deferribacterales	Deferribacteraceae	Deferribacter desulfuricans			0
GCA_000218625.1	717231	Deferribacterota	Deferribacteres	Deferribacterales	Flexistipitaceae	Flexistipes sinusarabici		AEI15007.1,AEI15008.1	0
GCA_000025725.1	522772	Deferribacterota	Deferribacteres	Deferribacterales	Geovibrionaceae	Denitrovibrio acetiphilus			0
GCA_004087915.1	139438	Deferribacterota	Deferribacteres	Deferribacterales	Geovibrionaceae	Geovibrio thiophilus			0
GCA_000487995.2	1379858	Deferribacterota	Deferribacteres	Deferribacterales	Mucispirillaceae	Mucispirillum schaedleri			0
GCA_001507665.1	1768108	Deinococcota	Deinococci	Deinococcales	Deinococcaceae	Deinococcus actinosclerus			0
GCA_025997855.1	200252	Deinococcota	Deinococci	Deinococcales	Deinococcaceae	Deinococcus aetherius			0
GCA_028622095.1	328692	Deinococcota	Deinococci	Deinococcales	Deinococcaceae	Deinococcus aquaticus			0
GCA_000020685.1	546414	Deinococcota	Deinococci	Deinococcales	Deinococcaceae	Deinococcus deserti			0
GCA_003444775.1	317577	Deinococcota	Deinococci	Deinococcales	Deinococcaceae	Deinococcus ficus			0
GCA_000196275.1	319795	Deinococcota	Deinococci	Deinococcales	Deinococcaceae	Deinococcus geothermalis			0
GCA_000252445.1	745776	Deinococcota	Deinococci	Deinococcales	Deinococcaceae	Deinococcus gobiensis			0
GCA_003173015.1	2202254	Deinococcota	Deinococci	Deinococcales	Deinococcaceae	Deinococcus irradiatisoli			0
GCA_000186385.1	709986	Deinococcota	Deinococci	Deinococcales	Deinococcaceae	Deinococcus maricopensis			0
GCA_004758605.1	1211322	Deinococcota	Deinococci	Deinococcales	Deinococcaceae	Deinococcus metallilatus			0
GCA_000317835.1	937777	Deinococcota	Deinococci	Deinococcales	Deinococcaceae	Deinococcus peraridilitoris			0
GCA_000190555.1	693977	Deinococcota	Deinococci	Deinococcales	Deinococcaceae	Deinococcus proteolyticus			0
GCA_003860465.1	2489213	Deinococcota	Deinococci	Deinococcales	Deinococcaceae	Deinococcus psychrotolerans			0
GCA_001644565.1	1182568	Deinococcota	Deinococci	Deinococcales	Deinococcaceae	Deinococcus puniceus			0
GCA_000800395.1	57497	Deinococcota	Deinococci	Deinococcales	Deinococcaceae	Deinococcus radiopugnans			0
GCA_025244745.1	1889240	Deinococcota	Deinococci	Deinococcales	Deinococcaceae	Deinococcus rubellus			0
GCA_040256395.1	694439	Deinococcota	Deinococci	Deinococcales	Deinococcaceae	Deinococcus sonorensis			0
GCA_000092125.1	526227	Deinococcota	Deinococci	Thermales	Thermaceae	Allomeiothermus silvanus			0
GCA_000195335.1	869210	Deinococcota	Deinococci	Thermales	Thermaceae	Marinithermus hydrothermalis			0
GCA_000024425.1	504728	Deinococcota	Deinococci	Thermales	Thermaceae	Meiothermus ruber			0
GCA_003568585.1	1339250	Deinococcota	Deinococci	Thermales	Thermaceae	Meiothermus taiwanensis			0
GCA_000183745.1	670487	Deinococcota	Deinococci	Thermales	Thermaceae	Oceanithermus profundus		ADR37519.1	0
GCA_001399775.1	498848	Deinococcota	Deinococci	Thermales	Thermaceae	Thermus aquaticus			0
GCA_000309885.1	751945	Deinococcota	Deinococci	Thermales	Thermaceae	Thermus oshimai		AFV76863.1	0
GCA_001535545.1	456163	Deinococcota	Deinococci	Thermales	Thermaceae	Thermus parvatiensis			0
GCA_000091545.1	300852	Deinococcota	Deinococci	Thermales	Thermaceae	Thermus thermophilus		BAD69892.1	0
GCA_000092425.1	649638	Deinococcota	Deinococci	Trueperales	Trueperaceae	Truepera radiovictrix			0
GCA_000020965.1	309799	Dictyoglomota	Dictyoglomia	Dictyoglomales	Dictyoglomaceae	Dictyoglomus thermophilum			0
GCA_000021645.1	515635	Dictyoglomota	Dictyoglomia	Dictyoglomales	Dictyoglomaceae	Dictyoglomus turgidum			0
GCA_000020145.1	445932	Elusimicrobiota	Elusimicrobia	Elusimicrobiales	Elusimicrobiaceae	Elusimicrobium minutum			0
GCA_000146025.1	1408204	Elusimicrobiota	Endomicrobiia	Endomicrobiales	Endomicrobiaceae	Candidatus Endomicrobiellum trichonymphae			0
GCA_001027545.1	1408281	Elusimicrobiota	Endomicrobiia	Endomicrobiales	Endomicrobiaceae	Endomicrobium proavitum			0
GCA_000146505.1	59374	Fibrobacterota	Fibrobacteria	Fibrobacterales	Fibrobacteraceae	Fibrobacter succinogenes			0
GCA_001296145.1	76859	Fusobacteriota	Fusobacteriia	Fusobacteriales	Fusobacteriaceae	Fusobacterium animalis			0
GCA_003019695.1	469615	Fusobacteriota	Fusobacteriia	Fusobacteriales	Fusobacteriaceae	Fusobacterium gonidiaformans			0
GCA_001455085.1	1307443	Fusobacteriota	Fusobacteriia	Fusobacteriales	Fusobacteriaceae	Fusobacterium hwasookii			0
GCA_003019315.1	469616	Fusobacteriota	Fusobacteriia	Fusobacteriales	Fusobacteriaceae	Fusobacterium mortiferum			0
GCA_003732525.1	143387	Fusobacteriota	Fusobacteriia	Fusobacteriales	Fusobacteriaceae	Fusobacterium necrophorum			0
GCA_003019295.1	190304	Fusobacteriota	Fusobacteriia	Fusobacteriales	Fusobacteriaceae	Fusobacterium nucleatum			0
GCA_001457555.1	76857	Fusobacteriota	Fusobacteriia	Fusobacteriales	Fusobacteriaceae	Fusobacterium polymorphum			0
GCA_003019675.1	861	Fusobacteriota	Fusobacteriia	Fusobacteriales	Fusobacteriaceae	Fusobacterium ulcerans			0
GCA_003019655.1	469618	Fusobacteriota	Fusobacteriia	Fusobacteriales	Fusobacteriaceae	Fusobacterium varium			0
GCA_000165505.1	572544	Fusobacteriota	Fusobacteriia	Fusobacteriales	Fusobacteriaceae	Ilyobacter polytropus	ADO83083.1	ADO83087.1	2
GCA_030295325.1	2996794	Fusobacteriota	Fusobacteriia	Fusobacteriales	Haliovirgaceae	Haliovirga abyssi			0
GCA_000023905.1	523794	Fusobacteriota	Fusobacteriia	Fusobacteriales	Leptotrichiaceae	Leptotrichia buccalis			0
GCA_007990525.1	157688	Fusobacteriota	Fusobacteriia	Fusobacteriales	Leptotrichiaceae	Leptotrichia hofstadii			0
GCA_007990635.1	554406	Fusobacteriota	Fusobacteriia	Fusobacteriales	Leptotrichiaceae	Leptotrichia hongkongensis			0
GCA_008327825.1	157691	Fusobacteriota	Fusobacteriia	Fusobacteriales	Leptotrichiaceae	Leptotrichia shahii			0
GCA_007990365.1	109328	Fusobacteriota	Fusobacteriia	Fusobacteriales	Leptotrichiaceae	Leptotrichia trevisanii			0
GCA_007990545.2	157687	Fusobacteriota	Fusobacteriia	Fusobacteriales	Leptotrichiaceae	Leptotrichia wadei			0
GCA_007990505.1	157692	Fusobacteriota	Fusobacteriia	Fusobacteriales	Leptotrichiaceae	Pseudoleptotrichia goodfellowii			0
GCA_000024405.1	526218	Fusobacteriota	Fusobacteriia	Fusobacteriales	Leptotrichiaceae	Sebaldella termitidis	ACZ08534.1	ACZ08538.1	2
GCA_000973085.1	187101	Fusobacteriota	Fusobacteriia	Fusobacteriales	Leptotrichiaceae	Sneathia vaginalis			0
GCA_000024565.1	519441	Fusobacteriota	Fusobacteriia	Fusobacteriales	Leptotrichiaceae	Streptobacillus moniliformis			0
GCA_000010305.1	379066	Gemmatimonadota	Gemmatimonadia	Gemmatimonadales	Gemmatimonadaceae	Gemmatimonas aurantiaca			0
GCA_000695095.2	1379270	Gemmatimonadota	Gemmatimonadia	Gemmatimonadales	Gemmatimonadaceae	Gemmatimonas phototrophica			0
GCA_000522985.1	861299	Gemmatimonadota	Gemmatimonadia	Gemmatimonadales	Gemmatimonadaceae	Gemmatirosa kalamazoonensis			0
GCA_030623445.1	3062599	Gemmatimonadota	Gemmatimonadia	Gemmatimonadales	Gemmatimonadaceae	Pseudogemmatithrix spongiicola			0
GCA_000258405.1	945713	Ignavibacteriota	Ignavibacteria	Ignavibacteriales	Ignavibacteriaceae	Ignavibacterium album			0
GCA_000279145.1	1191523	Ignavibacteriota	Ignavibacteria	Ignavibacteriales	Melioribacteraceae	Melioribacter roseus			0
GCA_001017655.1	1307763	Kiritimatiellota	Kiritimatiellia	Kiritimatiellales	Kiritimatiellaceae	Kiritimatiella glycovorans			0
GCA_028728065.1	1658616	Lentisphaerota	Lentisphaeria	Lentisphaerales	Lentisphaeraceae	Lentisphaera profundi			0
GCA_900660755.1	264636	Mycoplasmatota	Mollicutes	Acholeplasmatales	Acholeplasmataceae	Acholeplasma hippikon			0
GCA_000018785.1	441768	Mycoplasmatota	Mollicutes	Acholeplasmatales	Acholeplasmataceae	Acholeplasma laidlawii			0
GCA_000968055.1	1318466	Mycoplasmatota	Mollicutes	Acholeplasmatales	Acholeplasmataceae	Alteracholeplasma palmae			0
GCA_038505995.1	85620	Mycoplasmatota	Mollicutes	Acholeplasmatales	Acholeplasmataceae	Candidatus Phytoplasma asteris			0
GCA_000397185.1	980422	Mycoplasmatota	Mollicutes	Acholeplasmatales	Acholeplasmataceae	Candidatus Phytoplasma australiense			0
GCA_038024965.1	35780	Mycoplasmatota	Mollicutes	Acholeplasmatales	Acholeplasmataceae	Candidatus Phytoplasma fraxini			0
GCA_000026205.1	37692	Mycoplasmatota	Mollicutes	Acholeplasmatales	Acholeplasmataceae	Candidatus Phytoplasma mali			0
GCA_026821955.1	399025	Mycoplasmatota	Mollicutes	Acholeplasmatales	Acholeplasmataceae	Candidatus Phytoplasma rubi			0
GCA_040126175.1	69896	Mycoplasmatota	Mollicutes	Acholeplasmatales	Acholeplasmataceae	Candidatus Phytoplasma solani			0
GCA_003640545.1	135727	Mycoplasmatota	Mollicutes	Acholeplasmatales	Acholeplasmataceae	Candidatus Phytoplasma ziziphi			0
GCA_900660745.1	29552	Mycoplasmatota	Mollicutes	Acholeplasmatales	Acholeplasmataceae	Haploplasma axanthum			0
GCA_000967915.1	61635	Mycoplasmatota	Mollicutes	Acholeplasmatales	Acholeplasmataceae	Paracholeplasma brassicae			0
GCA_002804205.1	74700	Mycoplasmatota	Mollicutes	Entomoplasmatales	Entomoplasmataceae	Entomoplasma freundtii			0
GCA_002290085.1	216427	Mycoplasmatota	Mollicutes	Entomoplasmatales	Entomoplasmataceae	Mesoplasma chauliocola			0
GCA_002804245.1	324078	Mycoplasmatota	Mollicutes	Entomoplasmatales	Entomoplasmataceae	Mesoplasma coleopterae			0
GCA_002749675.1	2149	Mycoplasmatota	Mollicutes	Entomoplasmatales	Entomoplasmataceae	Mesoplasma entomophilum			0
GCA_000008305.1	265311	Mycoplasmatota	Mollicutes	Entomoplasmatales	Entomoplasmataceae	Mesoplasma florum			0
GCA_002441935.1	81460	Mycoplasmatota	Mollicutes	Entomoplasmatales	Entomoplasmataceae	Mesoplasma lactucae			0
GCA_002804105.1	81459	Mycoplasmatota	Mollicutes	Entomoplasmatales	Entomoplasmataceae	Mesoplasma melaleucae			0
GCA_002843565.1	225999	Mycoplasmatota	Mollicutes	Entomoplasmatales	Entomoplasmataceae	Mesoplasma syrphidae			0
GCA_002804025.1	219745	Mycoplasmatota	Mollicutes	Entomoplasmatales	Entomoplasmataceae	Mesoplasma tabanidae			0
GCA_003363775.1	216931	Mycoplasmatota	Mollicutes	Entomoplasmatales	Spiroplasmataceae	Spiroplasma alleghenense			0
GCA_000500935.1	1276258	Mycoplasmatota	Mollicutes	Entomoplasmatales	Spiroplasmataceae	Spiroplasma apis			0
GCA_001029245.1	1114980	Mycoplasmatota	Mollicutes	Entomoplasmatales	Spiroplasmataceae	Spiroplasma atrichopogonis			0
GCA_001281045.1	362837	Mycoplasmatota	Mollicutes	Entomoplasmatales	Spiroplasmataceae	Spiroplasma cantharicola			0
GCA_008086545.1	216932	Mycoplasmatota	Mollicutes	Entomoplasmatales	Spiroplasmataceae	Spiroplasma chinense			0
GCA_000400935.1	1276227	Mycoplasmatota	Mollicutes	Entomoplasmatales	Spiroplasmataceae	Spiroplasma chrysopicola			0
GCA_029607425.2	2133	Mycoplasmatota	Mollicutes	Entomoplasmatales	Spiroplasmataceae	Spiroplasma citri			0
GCA_002795265.1	2139	Mycoplasmatota	Mollicutes	Entomoplasmatales	Spiroplasmataceae	Spiroplasma clarkii			0
GCA_002237575.1	216934	Mycoplasmatota	Mollicutes	Entomoplasmatales	Spiroplasmataceae	Spiroplasma corruscae			0
GCA_000565175.1	1276246	Mycoplasmatota	Mollicutes	Entomoplasmatales	Spiroplasmataceae	Spiroplasma culicicola			0
GCA_000439455.1	1276221	Mycoplasmatota	Mollicutes	Entomoplasmatales	Spiroplasmataceae	Spiroplasma diminutum			0
GCA_001029265.1	315358	Mycoplasmatota	Mollicutes	Entomoplasmatales	Spiroplasmataceae	Spiroplasma eriocheiris			0
GCA_002813555.1	1336749	Mycoplasmatota	Mollicutes	Entomoplasmatales	Spiroplasmataceae	Spiroplasma floricola			0
GCA_004379335.1	2143	Mycoplasmatota	Mollicutes	Entomoplasmatales	Spiroplasmataceae	Spiroplasma gladiatoris			0
GCA_001715535.1	216938	Mycoplasmatota	Mollicutes	Entomoplasmatales	Spiroplasmataceae	Spiroplasma helicoides			0
GCA_030316605.1	1276219	Mycoplasmatota	Mollicutes	Entomoplasmatales	Spiroplasmataceae	Spiroplasma ixodetis			0
GCA_001274875.1	273035	Mycoplasmatota	Mollicutes	Entomoplasmatales	Spiroplasmataceae	Spiroplasma kunkelii			0
GCA_001267155.1	216942	Mycoplasmatota	Mollicutes	Entomoplasmatales	Spiroplasmataceae	Spiroplasma litorale			0
GCA_000517365.1	838561	Mycoplasmatota	Mollicutes	Entomoplasmatales	Spiroplasmataceae	Spiroplasma mirum			0
GCA_002865545.1	1336748	Mycoplasmatota	Mollicutes	Entomoplasmatales	Spiroplasmataceae	Spiroplasma monobiae			0
GCA_003339775.1	1276259	Mycoplasmatota	Mollicutes	Entomoplasmatales	Spiroplasmataceae	Spiroplasma phoeniceum			0
GCA_000565215.1	1276257	Mycoplasmatota	Mollicutes	Entomoplasmatales	Spiroplasmataceae	Spiroplasma sabaudiense			0
GCA_000400955.1	1276229	Mycoplasmatota	Mollicutes	Entomoplasmatales	Spiroplasmataceae	Spiroplasma syrphidicola			0
GCA_000439435.1	1276220	Mycoplasmatota	Mollicutes	Entomoplasmatales	Spiroplasmataceae	Spiroplasma taiwanense			0
GCA_001262715.1	216946	Mycoplasmatota	Mollicutes	Entomoplasmatales	Spiroplasmataceae	Spiroplasma turonicum			0
GCA_002803985.1	214888	Mycoplasmatota	Mollicutes	Entomoplasmatales		Williamsoniiplasma luminosum			0
GCA_002804005.1	215578	Mycoplasmatota	Mollicutes	Entomoplasmatales		Williamsoniiplasma somnilux			0
GCA_000582535.1	1427984	Mycoplasmatota	Mollicutes	Mycoplasmatales	Candidatus Hepatoplasmataceae	Candidatus Hepatoplasma crinochetorum			0
GCA_000281235.1	1212765	Mycoplasmatota	Mollicutes	Mycoplasmatales	Mycoplasmataceae	Candidatus Mycoplasma haematolamae			0
GCA_030550815.1	3004105	Mycoplasmatota	Mollicutes	Mycoplasmatales	Mycoplasmataceae	Candidatus Mycoplasma mahonii			0
GCA_000723365.1	572419	Mycoplasmatota	Mollicutes	Mycoplasmatales	Mycoplasmataceae	Mycoplasma amphoriforme			0
GCA_007859615.1	519450	Mycoplasmatota	Mollicutes	Mycoplasmatales	Mycoplasmataceae	Mycoplasma anserisalpingitidis			0
GCA_000012765.1	340047	Mycoplasmatota	Mollicutes	Mycoplasmatales	Mycoplasmataceae	Mycoplasma capricolum			0
GCA_024918975.1	51364	Mycoplasmatota	Mollicutes	Mycoplasmatales	Mycoplasmataceae	Mycoplasma cottewii			0
GCA_000025845.1	512564	Mycoplasmatota	Mollicutes	Mycoplasmatales	Mycoplasmataceae	Mycoplasma crocodyli			0
GCA_029677705.1	1179777	Mycoplasmatota	Mollicutes	Mycoplasmatales	Mycoplasmataceae	Mycoplasma feriruminatoris			0
GCA_000238995.1	1111676	Mycoplasmatota	Mollicutes	Mycoplasmatales	Mycoplasmataceae	Mycoplasma haemocanis			0
GCA_000200735.1	941640	Mycoplasmatota	Mollicutes	Mycoplasmatales	Mycoplasmataceae	Mycoplasma haemofelis			0
GCA_024722375.1	292461	Mycoplasmatota	Mollicutes	Mycoplasmatales	Mycoplasmataceae	Mycoplasma iguanae			0
GCA_000183365.1	880447	Mycoplasmatota	Mollicutes	Mycoplasmatales	Mycoplasmataceae	Mycoplasma leachii			0
GCA_006228185.1	353852	Mycoplasmatota	Mollicutes	Mycoplasmatales	Mycoplasmataceae	Mycoplasma nasistruthionis			0
GCA_000508245.1	1415773	Mycoplasmatota	Mollicutes	Mycoplasmatales	Mycoplasmataceae	Mycoplasma ovis			0
GCA_000477415.1	1403316	Mycoplasmatota	Mollicutes	Mycoplasmatales	Mycoplasmataceae	Mycoplasma parvum			0
GCA_900476175.1	2123	Mycoplasmatota	Mollicutes	Mycoplasmatales	Mycoplasmataceae	Mycoplasma putrefaciens			0
GCA_030718845.1	512749	Mycoplasmatota	Mollicutes	Mycoplasmatales	Mycoplasmataceae	Mycoplasma seminis			0
GCA_003855455.1	538220	Mycoplasmatota	Mollicutes	Mycoplasmatales	Mycoplasmataceae	Mycoplasma struthionis			0
GCA_000179035.2	768700	Mycoplasmatota	Mollicutes	Mycoplasmatales	Mycoplasmataceae	Mycoplasma suis			0
GCA_000277795.1	1197325	Mycoplasmatota	Mollicutes	Mycoplasmatales	Mycoplasmataceae	Mycoplasma wenyonii			0
GCA_000875755.1	743967	Mycoplasmatota	Mollicutes	Mycoplasmatales	Mycoplasmataceae	Mycoplasma yeatsii			0
GCA_003285045.1	92400	Mycoplasmatota		Mycoplasmoidales	Metamycoplasmataceae	[Mycoplasma] anseris			0
GCA_037482225.1	92404	Mycoplasmatota		Mycoplasmoidales	Metamycoplasmataceae	[Mycoplasma] gypis			0
GCA_000008365.1	267748	Mycoplasmatota		Mycoplasmoidales	Metamycoplasmataceae	[Mycoplasma] mobile			0
GCA_003332325.1	142651	Mycoplasmatota		Mycoplasmoidales	Metamycoplasmataceae	[Mycoplasma] phocae			0
GCA_000524555.1	743966	Mycoplasmatota		Mycoplasmoidales	Metamycoplasmataceae	Mesomycoplasma bovoculi			0
GCA_000026765.1	45361	Mycoplasmatota		Mycoplasmoidales	Metamycoplasmataceae	Mesomycoplasma conjunctivae			0
GCA_000941075.1	86660	Mycoplasmatota		Mycoplasmoidales	Metamycoplasmataceae	Mesomycoplasma dispar			0
GCA_000815065.1	743971	Mycoplasmatota		Mycoplasmoidales	Metamycoplasmataceae	Mesomycoplasma flocculare			0
GCA_000008205.1	262719	Mycoplasmatota		Mycoplasmoidales	Metamycoplasmataceae	Mesomycoplasma hyopneumoniae			0
GCA_900476065.1	2100	Mycoplasmatota		Mycoplasmoidales	Metamycoplasmataceae	Mesomycoplasma hyorhinis			0
GCA_029854295.1	171286	Mycoplasmatota		Mycoplasmoidales	Metamycoplasmataceae	Mesomycoplasma lagogenitalium			0
GCA_900660485.1	2120	Mycoplasmatota		Mycoplasmoidales	Metamycoplasmataceae	Mesomycoplasma neurolyticum			0
GCA_028885435.1	743968	Mycoplasmatota		Mycoplasmoidales	Metamycoplasmataceae	Mesomycoplasma ovipneumoniae			0
GCA_900476125.1	45363	Mycoplasmatota		Mycoplasmoidales	Metamycoplasmataceae	Metamycoplasma alkalescens			0
GCA_900660715.1	2111	Mycoplasmatota		Mycoplasmoidales	Metamycoplasmataceae	Metamycoplasma arthritidis			0
GCA_000828855.1	29554	Mycoplasmatota		Mycoplasmoidales	Metamycoplasmataceae	Metamycoplasma canadense			0
GCA_003269445.1	92401	Mycoplasmatota		Mycoplasmoidales	Metamycoplasmataceae	Metamycoplasma cloacale			0
GCA_033546855.1	92402	Mycoplasmatota		Mycoplasmoidales	Metamycoplasmataceae	Metamycoplasma equirhinis			0
GCA_036352135.1	35769	Mycoplasmatota		Mycoplasmoidales	Metamycoplasmataceae	Metamycoplasma gateae			0
GCA_000767725.1	1267000	Mycoplasmatota		Mycoplasmoidales	Metamycoplasmataceae	Metamycoplasma hominis			0
GCA_900660435.1	2121	Mycoplasmatota		Mycoplasmoidales	Metamycoplasmataceae	Metamycoplasma orale			0
GCA_003383595.3	142649	Mycoplasmatota		Mycoplasmoidales	Metamycoplasmataceae	Metamycoplasma phocicerebrale			0
GCA_900660445.2	2124	Mycoplasmatota		Mycoplasmoidales	Metamycoplasmataceae	Metamycoplasma salivarium			0
GCA_041026625.1	92406	Mycoplasmatota		Mycoplasmoidales	Metamycoplasmataceae	Metamycoplasma spumans			0
GCA_033546815.1	92407	Mycoplasmatota		Mycoplasmoidales	Metamycoplasmataceae	Metamycoplasma subdolum			0
GCA_000063605.1	347257	Mycoplasmatota		Mycoplasmoidales	Metamycoplasmataceae	Mycoplasmopsis agalactiae			0
GCA_003285065.1	171279	Mycoplasmatota		Mycoplasmoidales	Metamycoplasmataceae	Mycoplasmopsis anatis			0
GCA_001547975.1	2094	Mycoplasmatota		Mycoplasmoidales	Metamycoplasmataceae	Mycoplasmopsis arginini			0
GCA_900660525.1	2112	Mycoplasmatota		Mycoplasmoidales	Metamycoplasmataceae	Mycoplasmopsis bovigenitalium			0
GCA_900660515.1	29553	Mycoplasmatota		Mycoplasmoidales	Metamycoplasmataceae	Mycoplasmopsis bovirhinis			0
GCA_000183385.1	289397	Mycoplasmatota		Mycoplasmoidales	Metamycoplasmataceae	Mycoplasmopsis bovis			0
GCA_000695835.1	2113	Mycoplasmatota		Mycoplasmoidales	Metamycoplasmataceae	Mycoplasmopsis californica			0
GCA_001553195.1	1117644	Mycoplasmatota		Mycoplasmoidales	Metamycoplasmataceae	Mycoplasmopsis canis			0
GCA_900660645.1	171281	Mycoplasmatota		Mycoplasmoidales	Metamycoplasmataceae	Mycoplasmopsis citelli			0
GCA_900660685.1	114881	Mycoplasmatota		Mycoplasmoidales	Metamycoplasmataceae	Mycoplasmopsis columbina			0
GCA_900660705.1	114880	Mycoplasmatota		Mycoplasmoidales	Metamycoplasmataceae	Mycoplasmopsis columbinasalis			0
GCA_900660675.1	171282	Mycoplasmatota		Mycoplasmoidales	Metamycoplasmataceae	Mycoplasmopsis columboralis			0
GCA_000328725.1	1246955	Mycoplasmatota		Mycoplasmoidales	Metamycoplasmataceae	Mycoplasmopsis cynos			0
GCA_900476105.1	53558	Mycoplasmatota		Mycoplasmoidales	Metamycoplasmataceae	Mycoplasmopsis edwardii			0
GCA_034647275.2	33923	Mycoplasmatota		Mycoplasmoidales	Metamycoplasmataceae	Mycoplasmopsis felis			0
GCA_000186005.1	943945	Mycoplasmatota		Mycoplasmoidales	Metamycoplasmataceae	Mycoplasmopsis fermentans			0
GCA_900660495.1	29556	Mycoplasmatota		Mycoplasmoidales	Metamycoplasmataceae	Mycoplasmopsis gallinacea			0
GCA_900660635.1	76629	Mycoplasmatota		Mycoplasmoidales	Metamycoplasmataceae	Mycoplasmopsis gallopavonis			0
GCA_900660605.1	171285	Mycoplasmatota		Mycoplasmoidales	Metamycoplasmataceae	Mycoplasmopsis glycophila			0
GCA_900660665.1	114885	Mycoplasmatota		Mycoplasmoidales	Metamycoplasmataceae	Mycoplasmopsis maculosa			0
GCA_900660695.1	29561	Mycoplasmatota		Mycoplasmoidales	Metamycoplasmataceae	Mycoplasmopsis meleagridis			0
GCA_004216495.1	142650	Mycoplasmatota		Mycoplasmoidales	Metamycoplasmataceae	Mycoplasmopsis phocirhinis			0
GCA_900660575.1	2107	Mycoplasmatota		Mycoplasmoidales	Metamycoplasmataceae	Mycoplasmopsis pulmonis			0
GCA_000969765.1	1267001	Mycoplasmatota		Mycoplasmoidales	Metamycoplasmataceae	Mycoplasmopsis synoviae			0
GCA_033546915.1	171291	Mycoplasmatota		Mycoplasmoidales	Metamycoplasmataceae	Mycoplasmopsis verecunda			0
GCA_900660615.1	2116	Mycoplasmatota		Mycoplasmoidales	Mycoplasmoidaceae	Malacoplasma iowae			0
GCA_000011225.1	272633	Mycoplasmatota		Mycoplasmoidales	Mycoplasmoidaceae	Malacoplasma penetrans			0
GCA_900476085.1	2096	Mycoplasmatota		Mycoplasmoidales	Mycoplasmoidaceae	Mycoplasmoides gallisepticum			0
GCA_000027325.1	243273	Mycoplasmatota		Mycoplasmoidales	Mycoplasmoidaceae	Mycoplasmoides genitalium			0
GCA_900660465.1	2104	Mycoplasmatota		Mycoplasmoidales	Mycoplasmoidaceae	Mycoplasmoides pneumoniae			0
GCA_000941095.1	42094	Mycoplasmatota		Mycoplasmoidales	Mycoplasmoidaceae	Ureaplasma diversum			0
GCA_000019345.1	505682	Mycoplasmatota		Mycoplasmoidales	Mycoplasmoidaceae	Ureaplasma parvum			0
GCA_000022145.1	455488	Myxococcota	Myxococcia	Myxococcales	Anaeromyxobacteraceae	Anaeromyxobacter dehalogenans			0
GCA_001027285.1	48	Myxococcota	Myxococcia	Myxococcales	Archangiaceae	Archangium gephyra			0
GCA_002305855.1	1294270	Myxococcota	Myxococcia	Myxococcales	Archangiaceae	Melittangium boletus			0
GCA_000255295.1	1144275	Myxococcota	Myxococcia	Myxococcales	Myxococcaceae	Corallococcus coralloides			0
GCA_002305895.1	1189310	Myxococcota	Myxococcia	Myxococcales	Myxococcaceae	Corallococcus macrosporus			0
GCA_000280925.3	1297742	Myxococcota	Myxococcia	Myxococcales	Myxococcaceae	Myxococcus hansupus			0
GCA_000331735.1	1278073	Myxococcota	Myxococcia	Myxococcales	Myxococcaceae	Myxococcus stipitatus			0
GCA_000012685.1	246197	Myxococcota	Myxococcia	Myxococcales	Myxococcaceae	Myxococcus xanthus			0
GCA_001263175.1	1391653	Myxococcota	Myxococcia	Myxococcales	Vulgatibacteraceae	Vulgatibacter incomptus			0
GCA_000024805.1	502025	Myxococcota		Haliangiales	Kofleriaceae	Haliangium ochraceum			0
GCA_026965555.1	2995304	Myxococcota		Nannocystales	Nannocystaceae	Nannocystis poenicansa		WAS94913.1	0
GCA_001263205.1	1391654	Myxococcota		Polyangiales	Labilitrichaceae	Labilithrix luteola			0
GCA_001189295.1	52	Myxococcota		Polyangiales	Polyangiaceae	Chondromyces crocatus	AKT37002.1	AKT40774.1	1
GCA_001931505.1	1882918	Myxococcota		Polyangiales	Polyangiaceae	Pajaroellobacter abortibovis			0
GCA_005144635.2	2567896	Myxococcota		Polyangiales	Polyangiaceae	Polyangium aurulentum	UQA62099.1	UQA57457.1,UQA59965.1	1
GCA_000067165.1	448385	Myxococcota		Polyangiales	Polyangiaceae	Sorangium cellulosum			0
GCA_000737325.2	927083	Myxococcota		Polyangiales	Sandaracinaceae	Sandaracinus amylolyticus			0
GCA_946900835.1	1323948	Nitrospinota	Nitrospinia	Nitrospinales	Nitrospinaceae	Nitrospina watsonii			0
GCA_032050975.1	3020900	Nitrospirota	Nitrospiria	Nitrospirales	Nitrospiraceae	Candidatus Nitrospira allomarina			0
GCA_001458695.1	1715989	Nitrospirota	Nitrospiria	Nitrospirales	Nitrospiraceae	Candidatus Nitrospira inopinata			0
GCA_032051675.1	3020899	Nitrospirota	Nitrospiria	Nitrospirales	Nitrospiraceae	Candidatus Nitrospira neomarina			0
GCA_000284315.1	1162668	Nitrospirota	Nitrospiria	Nitrospirales	Nitrospiraceae	Leptospirillum ferrooxidans			0
GCA_900169565.1	1325564	Nitrospirota	Nitrospiria	Nitrospirales	Nitrospiraceae	Nitrospira japonica			0
GCA_001273775.1	42253	Nitrospirota	Nitrospiria	Nitrospirales	Nitrospiraceae	Nitrospira moscoviensis			0
GCA_947241125.1	2973512	Nitrospirota	Nitrospiria	Nitrospirales	Nitrospiraceae	Nitrospira tepida			0
GCA_000020985.1	289376	Nitrospirota	Thermodesulfovibrionia	Thermodesulfovibrionales	Thermodesulfovibrionaceae	Thermodesulfovibrio yellowstonii	ACI21211.1	ACI20494.1	1
GCA_009002475.1	2596890	Planctomycetota	Candidatus Uabimicrobiia	Candidatus Uabimicrobiales	Candidatus Uabimicrobiaceae	Candidatus Uabimicrobium amorphum			0
GCA_007748075.1	2527982	Planctomycetota	Phycisphaerae	Phycisphaerales	Phycisphaeraceae	Mucisphaera calidilacus			0
GCA_000284115.1	1142394	Planctomycetota	Phycisphaerae	Phycisphaerales	Phycisphaeraceae	Phycisphaera mikurensis			0
GCA_007747445.1	2528020	Planctomycetota	Phycisphaerae	Phycisphaerales	Phycisphaeraceae	Poriferisphaera corsica			0
GCA_002007645.1	1936003	Planctomycetota	Phycisphaerae	Sedimentisphaerales	Anaerohalosphaeraceae	Anaerohalosphaera lusitana			0
GCA_001999965.1	1851148	Planctomycetota	Phycisphaerae	Sedimentisphaerales	Sedimentisphaeraceae	Limihaloglobus sulfuriphilus			0
GCA_001997385.1	1940790	Planctomycetota	Phycisphaerae	Sedimentisphaerales	Sedimentisphaeraceae	Sedimentisphaera cyanobacteriorum			0
GCA_002117005.1	1941349	Planctomycetota	Phycisphaerae	Sedimentisphaerales	Sedimentisphaeraceae	Sedimentisphaera salicampi			0
GCA_901538265.1	1210884	Planctomycetota	Planctomycetia	Gemmatales	Gemmataceae	Gemmata massiliana			0
GCA_003149495.1	114	Planctomycetota	Planctomycetia	Gemmatales	Gemmataceae	Gemmata obscuriglobus			0
GCA_008254045.1	2598579	Planctomycetota	Planctomycetia	Gemmatales	Gemmataceae	Limnoglobus roseus			0
GCA_901538355.1	692036	Planctomycetota	Planctomycetia	Gemmatales	Gemmataceae	Tuwongella immobilis			0
GCA_007747215.1	2528023	Planctomycetota	Planctomycetia	Gemmatales	Gemmataceae	Urbifossiella limnaea			0
GCA_008087625.1	406548	Planctomycetota	Planctomycetia	Isosphaerales	Isosphaeraceae	Aquisphaera giovannonii			0
GCA_000186345.1	575540	Planctomycetota	Planctomycetia	Isosphaerales	Isosphaeraceae	Isosphaera pallida	ADV61841.1	ADV61000.1	1
GCA_001956985.1	1387353	Planctomycetota	Planctomycetia	Isosphaerales	Isosphaeraceae	Paludisphaera borealis			0
GCA_000242455.3	886293	Planctomycetota	Planctomycetia	Isosphaerales	Isosphaeraceae	Singulisphaera acidiphila			0
GCA_007752535.1	2527974	Planctomycetota	Planctomycetia	Isosphaerales	Isosphaeraceae	Tautonia plasticadhaerens			0
GCA_007741515.1	1930276	Planctomycetota	Planctomycetia	Pirellulales	Lacipirellulaceae	Adhaeretor mobilis		QDS96845.1	0
GCA_007748035.1	2527972	Planctomycetota	Planctomycetia	Pirellulales	Lacipirellulaceae	Aeoliella mucimassa			0
GCA_007753265.1	2528022	Planctomycetota	Planctomycetia	Pirellulales	Lacipirellulaceae	Botrimarina mediterranea			0
GCA_008065115.1	1400387	Planctomycetota	Planctomycetia	Pirellulales	Lacipirellulaceae	Bythopirellula goksoeyrii			0
GCA_007746075.1	2528024	Planctomycetota	Planctomycetia	Pirellulales	Lacipirellulaceae	Lacipirellula limnantheis			0
GCA_009177095.1	2650471	Planctomycetota	Planctomycetia	Pirellulales	Lacipirellulaceae	Lacipirellula parvula			0
GCA_007750855.1	2528009	Planctomycetota	Planctomycetia	Pirellulales	Lacipirellulaceae	Pirellulimonas nuda			0
GCA_007747655.1	2528021	Planctomycetota	Planctomycetia	Pirellulales	Pirellulaceae	Anatilimnocola aggregata		QDU30278.1	0
GCA_007752135.1	2527968	Planctomycetota	Planctomycetia	Pirellulales	Pirellulaceae	Aureliella helgolandensis			0
GCA_007748115.1	2527984	Planctomycetota	Planctomycetia	Pirellulales	Pirellulaceae	Bremerella volcania			0
GCA_007751035.1	2528010	Planctomycetota	Planctomycetia	Pirellulales	Pirellulaceae	Lignipirellula cremea			0
GCA_008087665.1	980251	Planctomycetota	Planctomycetia	Pirellulales	Pirellulaceae	Mariniblastus fucicola			0
GCA_000025185.1	530564	Planctomycetota	Planctomycetia	Pirellulales	Pirellulaceae	Pirellula staleyi			0
GCA_000196115.1	243090	Planctomycetota	Planctomycetia	Pirellulales	Pirellulaceae	Rhodopirellula baltica			0
GCA_007741495.1	1930274	Planctomycetota	Planctomycetia	Pirellulales	Pirellulaceae	Roseimaritima multifibrata			0
GCA_008065135.1	980254	Planctomycetota	Planctomycetia	Pirellulales	Pirellulaceae	Roseimaritima ulvae			0
GCA_007753095.1	2528017	Planctomycetota	Planctomycetia	Pirellulales	Pirellulaceae	Rosistilla carotiformis			0
[truncated: 1,604 more rows]

## Sheet: Co-occurrence_Stats
Phylum	Total number of genomes	Presence of TupA	Presence of PBP-MoeA	Co-occurrence	% Presence of TupA	% Presence of PBP-MoeA	% Co-occurrence	% Co-occurrence when TupA present	% Co-occurrence when PBP-MoeA present
Acidobacteriota	16	3	0	0	18.75	0	0	0
Actinomycetota	612	4	5	4	0.653595	0.816993	0.653595	100	80
Aquificota	9	0	0	0	0	0	0
Armatimonadota	3	0	0	0	0	0	0
Atribacterota	1	0	0	0	0	0	0
Bacillota	612	76	71	62	12.4183	11.6013	10.1307	81.5789	87.3239
Bacteroidota	300	0	0	0	0	0	0
Balneolota	1	0	0	0	0	0	0
Bdellovibrionota	9	1	0	0	11.1111	0	0	0
Caldisericota	1	0	1	0	0	100	0		0
Calditrichota	1	0	0	0	0	0	0
Campylobacterota	74	27	0	0	36.4865	0	0	0
Candidatus Bipolaricaulota	1	0	0	0	0	0	0
Candidatus Cloacimonadota	1	0	0	0	0	0	0
Candidatus Fervidibacterota	1	0	0	0	0	0	0
Candidatus Omnitrophota	1	0	0	0	0	0	0
Candidatus Saccharibacteria	4	0	0	0	0	0	0
Chlamydiota	17	0	0	0	0	0	0
Chlorobiota	9	0	0	0	0	0	0
Chloroflexota	16	9	7	4	56.25	43.75	25	44.4444	57.1429
Chrysiogenota	1	0	0	0	0	0	0
Coprothermobacterota	1	1	1	1	100	100	100	100	100
Cyanobacteriota	52	0	0	0	0	0	0
Deferribacterota	6	1	0	0	16.6667	0	0	0
Deinococcota	27	3	0	0	11.1111	0	0	0
Dictyoglomota	2	0	0	0	0	0	0
Elusimicrobiota	3	0	0	0	0	0	0
Fibrobacterota	1	0	0	0	0	0	0
Fusobacteriota	21	2	2	2	9.52381	9.52381	9.52381	100	100
Gemmatimonadota	4	0	0	0	0	0	0
Ignavibacteriota	2	0	0	0	0	0	0
Kiritimatiellota	1	0	0	0	0	0	0
Lentisphaerota	1	0	0	0	0	0	0
Mycoplasmatota	127	0	0	0	0	0	0
Myxococcota	17	3	2	2	17.6471	11.7647	11.7647	66.6667	100
Nitrospinota	1	0	0	0	0	0	0
Nitrospirota	8	1	1	1	12.5	12.5	12.5	100	100
Planctomycetota	62	3	4	1	4.83871	6.45161	1.6129	33.3333	25
Pseudomonadota	1391	236	41	40	16.9662	2.94752	2.87563	16.9492	97.561
Rhodothermota	1	0	0	0	0	0	0
Spirochaetota	65	1	0	0	1.53846	0	0	0
Synergistota	7	6	6	6	85.7143	85.7143	85.7143	100	100
Thermodesulfobacteriota	68	57	48	45	83.8235	70.5882	66.1765	78.9474	93.75
Thermodesulfobiota	2	0	2	0	0	100	0		0
Thermomicrobiota	2	1	0	0	50	0	0	0
Thermosulfidibacterota	1	0	0	0	0	0	0
Thermotogota	18	2	5	2	11.1111	27.7778	11.1111	100	40
Verrucomicrobiota	16	0	0	0	0	0	0
Vulcanimicrobiota	1	0	1	0	0	100	0		0
unknown	5	0	0	0	0	0	0
