# Supplementary material for: Evolutionary plasticity and functional repurposing of the essential metabolic enzyme MoeA
Source: Commun Biol. 2025 Jan 14;8:49. doi: 10.1038/s42003-025-07476-3 (PMC11733289; doi:10.1038/s42003-025-07476-3)
Supplement: Supplementary file 5 — Supplementary Data 4 [file 42003_2025_7476_MOESM5_ESM.xlsx]

## Sheet: Distances
Category	Protein_id	Protein_residue_1	Protein_residue_2	Ecoli_residue_1	Ecoli_residue_2	Distance
Animal Gephyrin	AAN09010.1	1	2	8	9	3.86581
Animal Gephyrin	AAN09010.1	1	3	8	10	6.6528
Animal Gephyrin	AAN09010.1	1	171	8	184	24.6289
Animal Gephyrin	AAN09010.1	1	172	8	185	24.5495
Animal Gephyrin	AAN09010.1	1	173	8	186	26.1291
Animal Gephyrin	AAN09010.1	1	174	8	187	29.6933
Animal Gephyrin	AAN09010.1	1	175	8	188	29.7634
Animal Gephyrin	AAN09010.1	1	176	8	189	29.6853
Animal Gephyrin	AAN09010.1	1	186	8	199	34.0413
Animal Gephyrin	AAN09010.1	1	187	8	200	32.8658
Animal Gephyrin	AAN09010.1	1	188	8	201	31.2042
Animal Gephyrin	AAN09010.1	1	189	8	202	31.5098
Animal Gephyrin	AAN09010.1	1	190	8	203	28.8728
Animal Gephyrin	AAN09010.1	1	191	8	204	27.9215
Animal Gephyrin	AAN09010.1	1	192	8	205	24.582
Animal Gephyrin	AAN09010.1	1	213	8	226	27.7688
Animal Gephyrin	AAN09010.1	1	214	8	227	29.5583
Animal Gephyrin	AAN09010.1	1	215	8	228	27.9121
Animal Gephyrin	AAN09010.1	1	216	8	229	29.236
Animal Gephyrin	AAN09010.1	1	217	8	230	27.6366
Animal Gephyrin	AAN09010.1	1	235	8	248	20.1068
Animal Gephyrin	AAN09010.1	1	236	8	249	20.1664
Animal Gephyrin	AAN09010.1	1	237	8	250	20.1201
Animal Gephyrin	AAN09010.1	1	238	8	251	20.1043
Animal Gephyrin	AAN09010.1	1	239	8	252	20.0372
Animal Gephyrin	AAN09010.1	1	240	8	253	16.2418
Animal Gephyrin	AAN09010.1	1	241	8	254	15.9283
Animal Gephyrin	AAN09010.1	1	242	8	255	16.7939
Animal Gephyrin	AAN09010.1	1	243	8	256	20.487
Animal Gephyrin	AAN09010.1	1	244	8	257	22.9807
Animal Gephyrin	AAN09010.1	1	245	8	258	24.1416
Animal Gephyrin	AAN09010.1	1	246	8	259	20.8752
Animal Gephyrin	AAN09010.1	1	247	8	260	22.5389
Animal Gephyrin	AAN09010.1	1	248	8	261	20.356
Animal Gephyrin	AAN09010.1	1	249	8	262	17.8415
Animal Gephyrin	AAN09010.1	1	250	8	263	20.9008
Animal Gephyrin	AAN09010.1	1	261	8	273	7.91194
Animal Gephyrin	AAN09010.1	1	262	8	274	9.20452
Animal Gephyrin	AAN09010.1	1	263	8	275	6.87907
Animal Gephyrin	AAN09010.1	1	264	8	276	5.06653
Animal Gephyrin	AAN09010.1	1	265	8	277	5.58931
Animal Gephyrin	AAN09010.1	1	266	8	278	8.93131
Animal Gephyrin	AAN09010.1	1	267	8	279	12.612
Animal Gephyrin	AAN09010.1	1	268	8	280	14.2017
Animal Gephyrin	AAN09010.1	1	269	8	281	12.3985
Animal Gephyrin	AAN09010.1	1	270	8	282	9.73855
Animal Gephyrin	AAN09010.1	1	271	8	283	11.2107
Animal Gephyrin	AAN09010.1	1	272	8	284	10.6369
Animal Gephyrin	AAN09010.1	1	273	8	285	11.5607
Animal Gephyrin	AAN09010.1	1	285	8	297	15.4852
Animal Gephyrin	AAN09010.1	1	286	8	298	16.1453
Animal Gephyrin	AAN09010.1	1	287	8	299	19.9413
Animal Gephyrin	AAN09010.1	1	288	8	300	20.1255
Animal Gephyrin	AAN09010.1	1	289	8	301	21.7269
Animal Gephyrin	AAN09010.1	1	290	8	302	20.0419
Animal Gephyrin	AAN09010.1	1	291	8	303	16.5499
Animal Gephyrin	AAN09010.1	1	333	8	345	11.4012
Animal Gephyrin	AAN09010.1	1	334	8	346	11.5159
Animal Gephyrin	AAN09010.1	1	335	8	347	14.1513
Animal Gephyrin	AAN09010.1	1	336	8	348	15.5981
Animal Gephyrin	AAN09010.1	1	337	8	349	19.2925
Animal Gephyrin	AAN09010.1	1	338	8	350	22.0617
Animal Gephyrin	AAN09010.1	1	339	8	351	24.9294
Animal Gephyrin	AAN09010.1	1	340	8	352	28.2976
Animal Gephyrin	AAN09010.1	1	356	8	369	22.3922
Animal Gephyrin	AAN09010.1	1	357	8	370	21.842
Animal Gephyrin	AAN09010.1	1	358	8	371	19.801
Animal Gephyrin	AAN09010.1	1	359	8	372	23.0134
Animal Gephyrin	AAN09010.1	2	3	9	10	3.86472
Animal Gephyrin	AAN09010.1	2	171	9	184	25.5702
Animal Gephyrin	AAN09010.1	2	172	9	185	25.9472
Animal Gephyrin	AAN09010.1	2	173	9	186	27.5542
Animal Gephyrin	AAN09010.1	2	174	9	187	31.1907
Animal Gephyrin	AAN09010.1	2	175	9	188	30.8623
Animal Gephyrin	AAN09010.1	2	176	9	189	30.5267
Animal Gephyrin	AAN09010.1	2	186	9	199	35.0123
Animal Gephyrin	AAN09010.1	2	187	9	200	33.6401
Animal Gephyrin	AAN09010.1	2	188	9	201	31.5986
Animal Gephyrin	AAN09010.1	2	189	9	202	31.6699
Animal Gephyrin	AAN09010.1	2	190	9	203	29.0702
Animal Gephyrin	AAN09010.1	2	191	9	204	27.6273
Animal Gephyrin	AAN09010.1	2	192	9	205	24.4021
Animal Gephyrin	AAN09010.1	2	213	9	226	29.4002
Animal Gephyrin	AAN09010.1	2	214	9	227	31.4369
Animal Gephyrin	AAN09010.1	2	215	9	228	30.0673
Animal Gephyrin	AAN09010.1	2	216	9	229	31.6888
Animal Gephyrin	AAN09010.1	2	217	9	230	30.3297
Animal Gephyrin	AAN09010.1	2	235	9	248	20.7405
Animal Gephyrin	AAN09010.1	2	236	9	249	21.1921
Animal Gephyrin	AAN09010.1	2	237	9	250	20.863
Animal Gephyrin	AAN09010.1	2	238	9	251	21.2774
Animal Gephyrin	AAN09010.1	2	239	9	252	21.8654
Animal Gephyrin	AAN09010.1	2	240	9	253	18.2525
Animal Gephyrin	AAN09010.1	2	241	9	254	17.9325
Animal Gephyrin	AAN09010.1	2	242	9	255	19.2977
Animal Gephyrin	AAN09010.1	2	243	9	256	22.8886
Animal Gephyrin	AAN09010.1	2	244	9	257	25.7239
Animal Gephyrin	AAN09010.1	2	245	9	258	26.6648
Animal Gephyrin	AAN09010.1	2	246	9	259	23.4011
Animal Gephyrin	AAN09010.1	2	247	9	260	25.2535
Animal Gephyrin	AAN09010.1	2	248	9	261	22.8275
Animal Gephyrin	AAN09010.1	2	249	9	262	20.7146
Animal Gephyrin	AAN09010.1	2	250	9	263	24.0204
Animal Gephyrin	AAN09010.1	2	261	9	273	10.6875
Animal Gephyrin	AAN09010.1	2	262	9	274	12.0243
Animal Gephyrin	AAN09010.1	2	263	9	275	9.33381
Animal Gephyrin	AAN09010.1	2	264	9	276	6.08486
Animal Gephyrin	AAN09010.1	2	265	9	277	5.19311
Animal Gephyrin	AAN09010.1	2	266	9	278	7.45925
Animal Gephyrin	AAN09010.1	2	267	9	279	11.2152
Animal Gephyrin	AAN09010.1	2	268	9	280	13.1229
Animal Gephyrin	AAN09010.1	2	269	9	281	12.1253
Animal Gephyrin	AAN09010.1	2	270	9	282	10.3318
Animal Gephyrin	AAN09010.1	2	271	9	283	12.6895
Animal Gephyrin	AAN09010.1	2	272	9	284	11.8786
Animal Gephyrin	AAN09010.1	2	273	9	285	13.5056
Animal Gephyrin	AAN09010.1	2	285	9	297	16.1426
Animal Gephyrin	AAN09010.1	2	286	9	298	16.8194
Animal Gephyrin	AAN09010.1	2	287	9	299	20.5551
Animal Gephyrin	AAN09010.1	2	288	9	300	20.1516
Animal Gephyrin	AAN09010.1	2	289	9	301	21.2323
Animal Gephyrin	AAN09010.1	2	290	9	302	18.969
Animal Gephyrin	AAN09010.1	2	291	9	303	15.8779
Animal Gephyrin	AAN09010.1	2	333	9	345	9.82079
Animal Gephyrin	AAN09010.1	2	334	9	346	8.82246
Animal Gephyrin	AAN09010.1	2	335	9	347	11.5989
Animal Gephyrin	AAN09010.1	2	336	9	348	12.8935
Animal Gephyrin	AAN09010.1	2	337	9	349	16.6226
Animal Gephyrin	AAN09010.1	2	338	9	350	19.4904
Animal Gephyrin	AAN09010.1	2	339	9	351	22.0289
Animal Gephyrin	AAN09010.1	2	340	9	352	25.3043
Animal Gephyrin	AAN09010.1	2	356	9	369	20.5864
Animal Gephyrin	AAN09010.1	2	357	9	370	20.6803
Animal Gephyrin	AAN09010.1	2	358	9	371	18.9659
Animal Gephyrin	AAN09010.1	2	359	9	372	22.4655
Animal Gephyrin	AAN09010.1	3	171	10	184	23.6127
Animal Gephyrin	AAN09010.1	3	172	10	185	24.5142
Animal Gephyrin	AAN09010.1	3	173	10	186	26.4109
Animal Gephyrin	AAN09010.1	3	174	10	187	30.1479
Animal Gephyrin	AAN09010.1	3	175	10	188	29.7032
Animal Gephyrin	AAN09010.1	3	176	10	189	28.9237
Animal Gephyrin	AAN09010.1	3	186	10	199	34.1213
Animal Gephyrin	AAN09010.1	3	187	10	200	32.3685
Animal Gephyrin	AAN09010.1	3	188	10	201	30.0349
Animal Gephyrin	AAN09010.1	3	189	10	202	29.6858
Animal Gephyrin	AAN09010.1	3	190	10	203	26.9086
Animal Gephyrin	AAN09010.1	3	191	10	204	25.1691
Animal Gephyrin	AAN09010.1	3	192	10	205	21.8874
Animal Gephyrin	AAN09010.1	3	213	10	226	27.8847
Animal Gephyrin	AAN09010.1	3	214	10	227	30.2666
Animal Gephyrin	AAN09010.1	3	215	10	228	29.3407
Animal Gephyrin	AAN09010.1	3	216	10	229	31.0942
Animal Gephyrin	AAN09010.1	3	217	10	230	29.8811
Animal Gephyrin	AAN09010.1	3	235	10	248	18.2366
Animal Gephyrin	AAN09010.1	3	236	10	249	19.1669
Animal Gephyrin	AAN09010.1	3	237	10	250	18.9154
Animal Gephyrin	AAN09010.1	3	238	10	251	19.9571
Animal Gephyrin	AAN09010.1	3	239	10	252	21.0725
Animal Gephyrin	AAN09010.1	3	240	10	253	17.756
Animal Gephyrin	AAN09010.1	3	241	10	254	17.9961
Animal Gephyrin	AAN09010.1	3	242	10	255	20.0571
Animal Gephyrin	AAN09010.1	3	243	10	256	23.3487
Animal Gephyrin	AAN09010.1	3	244	10	257	26.3305
Animal Gephyrin	AAN09010.1	3	245	10	258	26.7239
Animal Gephyrin	AAN09010.1	3	246	10	259	23.3171
Animal Gephyrin	AAN09010.1	3	247	10	260	25.0559
Animal Gephyrin	AAN09010.1	3	248	10	261	22.2296
Animal Gephyrin	AAN09010.1	3	249	10	262	20.5967
Animal Gephyrin	AAN09010.1	3	250	10	263	24.1413
Animal Gephyrin	AAN09010.1	3	261	10	273	10.8789
Animal Gephyrin	AAN09010.1	3	262	10	274	12.3589
Animal Gephyrin	AAN09010.1	3	263	10	275	10.1267
Animal Gephyrin	AAN09010.1	3	264	10	276	6.61503
Animal Gephyrin	AAN09010.1	3	265	10	277	6.86038
Animal Gephyrin	AAN09010.1	3	266	10	278	7.28693
Animal Gephyrin	AAN09010.1	3	267	10	279	10.665
Animal Gephyrin	AAN09010.1	3	268	10	280	11.9852
Animal Gephyrin	AAN09010.1	3	269	10	281	10.9027
Animal Gephyrin	AAN09010.1	3	270	10	282	10.3319
Animal Gephyrin	AAN09010.1	3	271	10	283	12.4865
Animal Gephyrin	AAN09010.1	3	272	10	284	10.8267
Animal Gephyrin	AAN09010.1	3	273	10	285	12.6217
Animal Gephyrin	AAN09010.1	3	285	10	297	14.2511
Animal Gephyrin	AAN09010.1	3	286	10	298	15.4452
Animal Gephyrin	AAN09010.1	3	287	10	299	19.105
Animal Gephyrin	AAN09010.1	3	288	10	300	18.6701
Animal Gephyrin	AAN09010.1	3	289	10	301	19.1165
Animal Gephyrin	AAN09010.1	3	290	10	302	16.7617
Animal Gephyrin	AAN09010.1	3	291	10	303	13.9333
Animal Gephyrin	AAN09010.1	3	333	10	345	11.1577
Animal Gephyrin	AAN09010.1	3	334	10	346	9.11247
Animal Gephyrin	AAN09010.1	3	335	10	347	10.8191
Animal Gephyrin	AAN09010.1	3	336	10	348	10.9346
Animal Gephyrin	AAN09010.1	3	337	10	349	14.7456
Animal Gephyrin	AAN09010.1	3	338	10	350	17.1007
Animal Gephyrin	AAN09010.1	3	339	10	351	19.6189
Animal Gephyrin	AAN09010.1	3	340	10	352	22.6652
Animal Gephyrin	AAN09010.1	3	356	10	369	19.2607
Animal Gephyrin	AAN09010.1	3	357	10	370	19.6596
Animal Gephyrin	AAN09010.1	3	358	10	371	17.666
Animal Gephyrin	AAN09010.1	3	359	10	372	21.0653
Animal Gephyrin	AAN09010.1	171	172	184	185	3.81716
Animal Gephyrin	AAN09010.1	171	173	184	186	6.91187
Animal Gephyrin	AAN09010.1	171	174	184	187	9.91129
Animal Gephyrin	AAN09010.1	171	175	184	188	10.5965
Animal Gephyrin	AAN09010.1	171	176	184	189	8.09328
Animal Gephyrin	AAN09010.1	171	186	184	199	16.799
Animal Gephyrin	AAN09010.1	171	187	184	200	13.8061
Animal Gephyrin	AAN09010.1	171	188	184	201	12.5135
Animal Gephyrin	AAN09010.1	171	189	184	202	11.2743
Animal Gephyrin	AAN09010.1	171	190	184	203	7.90422
Animal Gephyrin	AAN09010.1	171	191	184	204	9.73131
Animal Gephyrin	AAN09010.1	171	192	184	205	7.52766
Animal Gephyrin	AAN09010.1	171	213	184	226	6.23917
Animal Gephyrin	AAN09010.1	171	214	184	227	9.11855
Animal Gephyrin	AAN09010.1	171	215	184	228	10.6981
Animal Gephyrin	AAN09010.1	171	216	184	229	13.3199
Animal Gephyrin	AAN09010.1	171	217	184	230	14.5605
Animal Gephyrin	AAN09010.1	171	235	184	248	8.37758
Animal Gephyrin	AAN09010.1	171	236	184	249	5.50184
Animal Gephyrin	AAN09010.1	171	237	184	250	4.82186
Animal Gephyrin	AAN09010.1	171	238	184	251	6.10437
Animal Gephyrin	AAN09010.1	171	239	184	252	8.05518
Animal Gephyrin	AAN09010.1	171	240	184	253	10.7241
Animal Gephyrin	AAN09010.1	171	241	184	254	13.3564
Animal Gephyrin	AAN09010.1	171	242	184	255	16.5288
Animal Gephyrin	AAN09010.1	171	243	184	256	15.4471
Animal Gephyrin	AAN09010.1	171	244	184	257	17.1408
Animal Gephyrin	AAN09010.1	171	245	184	258	14.001
Animal Gephyrin	AAN09010.1	171	246	184	259	12.328
Animal Gephyrin	AAN09010.1	171	247	184	260	13.0047
Animal Gephyrin	AAN09010.1	171	248	184	261	11.0244
Animal Gephyrin	AAN09010.1	171	249	184	262	14.3141
Animal Gephyrin	AAN09010.1	171	250	184	263	16.6294
Animal Gephyrin	AAN09010.1	171	261	184	273	19.3698
Animal Gephyrin	AAN09010.1	171	262	184	274	17.2234
Animal Gephyrin	AAN09010.1	171	263	184	275	18.711
Animal Gephyrin	AAN09010.1	171	264	184	276	20.2061
Animal Gephyrin	AAN09010.1	171	265	184	277	23.1084
Animal Gephyrin	AAN09010.1	171	266	184	278	21.7067
Animal Gephyrin	AAN09010.1	171	267	184	279	21.0069
Animal Gephyrin	AAN09010.1	171	268	184	280	18.3668
Animal Gephyrin	AAN09010.1	171	269	184	281	15.7519
Animal Gephyrin	AAN09010.1	171	270	184	282	17.7109
Animal Gephyrin	AAN09010.1	171	271	184	283	14.8607
Animal Gephyrin	AAN09010.1	171	272	184	284	14.0098
Animal Gephyrin	AAN09010.1	171	273	184	285	13.9934
Animal Gephyrin	AAN09010.1	171	285	184	297	9.44754
Animal Gephyrin	AAN09010.1	171	286	184	298	10.0374
Animal Gephyrin	AAN09010.1	171	287	184	299	8.15033
Animal Gephyrin	AAN09010.1	171	288	184	300	11.4274
Animal Gephyrin	AAN09010.1	171	289	184	301	11.4188
Animal Gephyrin	AAN09010.1	171	290	184	302	14.6783
Animal Gephyrin	AAN09010.1	171	291	184	303	13.8315
Animal Gephyrin	AAN09010.1	171	333	184	345	26.4876
Animal Gephyrin	AAN09010.1	171	334	184	346	26.4096
Animal Gephyrin	AAN09010.1	171	335	184	347	24.6679
Animal Gephyrin	AAN09010.1	171	336	184	348	23.0576
Animal Gephyrin	AAN09010.1	171	337	184	349	24.2713
Animal Gephyrin	AAN09010.1	171	338	184	350	23.3948
Animal Gephyrin	AAN09010.1	171	339	184	351	26.7875
Animal Gephyrin	AAN09010.1	171	340	184	352	28.7706
Animal Gephyrin	AAN09010.1	171	356	184	369	22.9338
Animal Gephyrin	AAN09010.1	171	357	184	370	20.6966
Animal Gephyrin	AAN09010.1	171	358	184	371	17.0843
Animal Gephyrin	AAN09010.1	171	359	184	372	15.7552
Animal Gephyrin	AAN09010.1	172	173	185	186	3.79879
Animal Gephyrin	AAN09010.1	172	174	185	187	7.0862
Animal Gephyrin	AAN09010.1	172	175	185	188	8.64046
Animal Gephyrin	AAN09010.1	172	176	185	189	7.43762
Animal Gephyrin	AAN09010.1	172	186	185	199	14.9124
Animal Gephyrin	AAN09010.1	172	187	185	200	12.5714
Animal Gephyrin	AAN09010.1	172	188	185	201	12.2154
Animal Gephyrin	AAN09010.1	172	189	185	202	12.1119
Animal Gephyrin	AAN09010.1	172	190	185	203	9.57219
Animal Gephyrin	AAN09010.1	172	191	185	204	12.0877
Animal Gephyrin	AAN09010.1	172	192	185	205	10.3114
Animal Gephyrin	AAN09010.1	172	213	185	226	4.98538
Animal Gephyrin	AAN09010.1	172	214	185	227	6.56538
Animal Gephyrin	AAN09010.1	172	215	185	228	7.1942
Animal Gephyrin	AAN09010.1	172	216	185	229	10.2237
Animal Gephyrin	AAN09010.1	172	217	185	230	11.8275
Animal Gephyrin	AAN09010.1	172	235	185	248	10.8689
Animal Gephyrin	AAN09010.1	172	236	185	249	7.26512
Animal Gephyrin	AAN09010.1	172	237	185	250	6.37565
Animal Gephyrin	AAN09010.1	172	238	185	251	5.15565
Animal Gephyrin	AAN09010.1	172	239	185	252	5.52313
Animal Gephyrin	AAN09010.1	172	240	185	253	9.05399
Animal Gephyrin	AAN09010.1	172	241	185	254	11.3414
Animal Gephyrin	AAN09010.1	172	242	185	255	13.9709
Animal Gephyrin	AAN09010.1	172	243	185	256	12.2963
Animal Gephyrin	AAN09010.1	172	244	185	257	13.6318
Animal Gephyrin	AAN09010.1	172	245	185	258	10.3268
Animal Gephyrin	AAN09010.1	172	246	185	259	9.15957
Animal Gephyrin	AAN09010.1	172	247	185	260	10.0614
Animal Gephyrin	AAN09010.1	172	248	185	261	9.01807
Animal Gephyrin	AAN09010.1	172	249	185	262	12.5323
Animal Gephyrin	AAN09010.1	172	250	185	263	14.4344
Animal Gephyrin	AAN09010.1	172	261	185	273	19.1686
Animal Gephyrin	AAN09010.1	172	262	185	274	16.4967
Animal Gephyrin	AAN09010.1	172	263	185	275	18.11
Animal Gephyrin	AAN09010.1	172	264	185	276	20.1902
Animal Gephyrin	AAN09010.1	172	265	185	277	23.0469
Animal Gephyrin	AAN09010.1	172	266	185	278	22.0286
Animal Gephyrin	AAN09010.1	172	267	185	279	21.3436
Animal Gephyrin	AAN09010.1	172	268	185	280	18.8552
Animal Gephyrin	AAN09010.1	172	269	185	281	16.1169
Animal Gephyrin	AAN09010.1	172	270	185	282	17.4093
Animal Gephyrin	AAN09010.1	172	271	185	283	14.1887
Animal Gephyrin	AAN09010.1	172	272	185	284	14.1127
Animal Gephyrin	AAN09010.1	172	273	185	285	13.9314
Animal Gephyrin	AAN09010.1	172	285	185	297	10.4037
Animal Gephyrin	AAN09010.1	172	286	185	298	10.1132
Animal Gephyrin	AAN09010.1	172	287	185	299	8.06403
Animal Gephyrin	AAN09010.1	172	288	185	300	11.7055
Animal Gephyrin	AAN09010.1	172	289	185	301	12.8566
Animal Gephyrin	AAN09010.1	172	290	185	302	16.1532
Animal Gephyrin	AAN09010.1	172	291	185	303	14.8711
Animal Gephyrin	AAN09010.1	172	333	185	345	26.4276
Animal Gephyrin	AAN09010.1	172	334	185	346	26.8928
Animal Gephyrin	AAN09010.1	172	335	185	347	25.4091
Animal Gephyrin	AAN09010.1	172	336	185	348	24.338
Animal Gephyrin	AAN09010.1	172	337	185	349	25.6541
Animal Gephyrin	AAN09010.1	172	338	185	350	25.2003
Animal Gephyrin	AAN09010.1	172	339	185	351	28.7603
Animal Gephyrin	AAN09010.1	172	340	185	352	31.0434
Animal Gephyrin	AAN09010.1	172	356	185	369	23.7671
Animal Gephyrin	AAN09010.1	172	357	185	370	21.0443
Animal Gephyrin	AAN09010.1	172	358	185	371	17.5375
Animal Gephyrin	AAN09010.1	172	359	185	372	16.1178
Animal Gephyrin	AAN09010.1	173	174	186	187	3.82494
Animal Gephyrin	AAN09010.1	173	175	186	188	5.25313
Animal Gephyrin	AAN09010.1	173	176	186	189	5.55552
Animal Gephyrin	AAN09010.1	173	186	186	199	11.3395
Animal Gephyrin	AAN09010.1	173	187	186	200	9.47895
Animal Gephyrin	AAN09010.1	173	188	186	201	9.8901
Animal Gephyrin	AAN09010.1	173	189	186	202	10.8653
Animal Gephyrin	AAN09010.1	173	190	186	203	9.47646
Animal Gephyrin	AAN09010.1	173	191	186	204	12.4984
Animal Gephyrin	AAN09010.1	173	192	186	205	11.6582
Animal Gephyrin	AAN09010.1	173	213	186	226	7.33662
Animal Gephyrin	AAN09010.1	173	214	186	227	6.98314
Animal Gephyrin	AAN09010.1	173	215	186	228	6.64468
Animal Gephyrin	AAN09010.1	173	216	186	229	10.4093
Animal Gephyrin	AAN09010.1	173	217	186	230	12.8565
Animal Gephyrin	AAN09010.1	173	235	186	248	14.4132
Animal Gephyrin	AAN09010.1	173	236	186	249	10.756
Animal Gephyrin	AAN09010.1	173	237	186	250	8.9376
Animal Gephyrin	AAN09010.1	173	238	186	251	6.48722
Animal Gephyrin	AAN09010.1	173	239	186	252	6.57932
Animal Gephyrin	AAN09010.1	173	240	186	253	10.3127
Animal Gephyrin	AAN09010.1	173	241	186	254	11.409
Animal Gephyrin	AAN09010.1	173	242	186	255	13.531
Animal Gephyrin	AAN09010.1	173	243	186	256	11.1114
Animal Gephyrin	AAN09010.1	173	244	186	257	12.4195
Animal Gephyrin	AAN09010.1	173	245	186	258	9.2182
Animal Gephyrin	AAN09010.1	173	246	186	259	9.38429
Animal Gephyrin	AAN09010.1	173	247	186	260	11.0544
Animal Gephyrin	AAN09010.1	173	248	186	261	11.1905
Animal Gephyrin	AAN09010.1	173	249	186	262	14.5059
Animal Gephyrin	AAN09010.1	173	250	186	263	16.0858
Animal Gephyrin	AAN09010.1	173	261	186	273	21.384
Animal Gephyrin	AAN09010.1	173	262	186	274	18.2795
Animal Gephyrin	AAN09010.1	173	263	186	275	19.4501
Animal Gephyrin	AAN09010.1	173	264	186	276	21.614
Animal Gephyrin	AAN09010.1	173	265	186	277	24.0742
Animal Gephyrin	AAN09010.1	173	266	186	278	22.9599
Animal Gephyrin	AAN09010.1	173	267	186	279	21.8186
Animal Gephyrin	AAN09010.1	173	268	186	280	19.315
Animal Gephyrin	AAN09010.1	173	269	186	281	17.0312
Animal Gephyrin	AAN09010.1	173	270	186	282	18.1858
Animal Gephyrin	AAN09010.1	173	271	186	283	15.1838
Animal Gephyrin	AAN09010.1	173	272	186	284	15.9972
Animal Gephyrin	AAN09010.1	173	273	186	285	16.32
Animal Gephyrin	AAN09010.1	173	285	186	297	12.6766
Animal Gephyrin	AAN09010.1	173	286	186	298	11.2357
Animal Gephyrin	AAN09010.1	173	287	186	299	8.41029
Animal Gephyrin	AAN09010.1	173	288	186	300	11.5055
Animal Gephyrin	AAN09010.1	173	289	186	301	13.2227
Animal Gephyrin	AAN09010.1	173	290	186	302	16.6781
Animal Gephyrin	AAN09010.1	173	291	186	303	15.7024
Animal Gephyrin	AAN09010.1	173	333	186	345	26.7817
Animal Gephyrin	AAN09010.1	173	334	186	346	27.6434
Animal Gephyrin	AAN09010.1	173	335	186	347	26.023
Animal Gephyrin	AAN09010.1	173	336	186	348	25.2612
Animal Gephyrin	AAN09010.1	173	337	186	349	26.2319
Animal Gephyrin	AAN09010.1	173	338	186	350	25.8459
Animal Gephyrin	AAN09010.1	173	339	186	351	29.4025
Animal Gephyrin	AAN09010.1	173	340	186	352	31.7667
Animal Gephyrin	AAN09010.1	173	356	186	369	23.4076
Animal Gephyrin	AAN09010.1	173	357	186	370	20.302
Animal Gephyrin	AAN09010.1	173	358	186	371	17.1643
Animal Gephyrin	AAN09010.1	173	359	186	372	15.2135
Animal Gephyrin	AAN09010.1	174	175	187	188	3.86315
Animal Gephyrin	AAN09010.1	174	176	187	189	5.52482
Animal Gephyrin	AAN09010.1	174	186	187	199	9.03879
Animal Gephyrin	AAN09010.1	174	187	187	200	7.71407
Animal Gephyrin	AAN09010.1	174	188	187	201	9.52333
Animal Gephyrin	AAN09010.1	174	189	187	202	11.0614
Animal Gephyrin	AAN09010.1	174	190	187	203	10.8005
Animal Gephyrin	AAN09010.1	174	191	187	204	14.3301
Animal Gephyrin	AAN09010.1	174	192	187	205	14.3549
Animal Gephyrin	AAN09010.1	174	213	187	226	8.77877
Animal Gephyrin	AAN09010.1	174	214	187	227	6.9469
Animal Gephyrin	AAN09010.1	174	215	187	228	6.76079
Animal Gephyrin	AAN09010.1	174	216	187	229	10.377
Animal Gephyrin	AAN09010.1	174	217	187	230	13.6322
Animal Gephyrin	AAN09010.1	174	235	187	248	17.8736
Animal Gephyrin	AAN09010.1	174	236	187	249	14.3107
Animal Gephyrin	AAN09010.1	174	237	187	250	12.6326
Animal Gephyrin	AAN09010.1	174	238	187	251	10.279
Animal Gephyrin	AAN09010.1	174	239	187	252	10.0157
Animal Gephyrin	AAN09010.1	174	240	187	253	13.7576
Animal Gephyrin	AAN09010.1	174	241	187	254	14.4421
Animal Gephyrin	AAN09010.1	174	242	187	255	15.9461
Animal Gephyrin	AAN09010.1	174	243	187	256	12.8942
Animal Gephyrin	AAN09010.1	174	244	187	257	13.4761
Animal Gephyrin	AAN09010.1	174	245	187	258	10.2275
Animal Gephyrin	AAN09010.1	174	246	187	259	11.6431
Animal Gephyrin	AAN09010.1	174	247	187	260	12.9662
Animal Gephyrin	AAN09010.1	174	248	187	261	13.9289
Animal Gephyrin	AAN09010.1	174	249	187	262	17.3196
Animal Gephyrin	AAN09010.1	174	250	187	263	18.2742
Animal Gephyrin	AAN09010.1	174	261	187	273	24.9607
Animal Gephyrin	AAN09010.1	174	262	187	274	21.7605
Animal Gephyrin	AAN09010.1	174	263	187	275	22.9333
Animal Gephyrin	AAN09010.1	174	264	187	276	25.2042
Animal Gephyrin	AAN09010.1	174	265	187	277	27.5264
Animal Gephyrin	AAN09010.1	174	266	187	278	26.401
Animal Gephyrin	AAN09010.1	174	267	187	279	25.0407
Animal Gephyrin	AAN09010.1	174	268	187	280	22.5289
Animal Gephyrin	AAN09010.1	174	269	187	281	20.5131
Animal Gephyrin	AAN09010.1	174	270	187	282	21.5995
Animal Gephyrin	AAN09010.1	174	271	187	283	18.6761
Animal Gephyrin	AAN09010.1	174	272	187	284	19.7344
Animal Gephyrin	AAN09010.1	174	273	187	285	20.0012
Animal Gephyrin	AAN09010.1	174	285	187	297	16.49
Animal Gephyrin	AAN09010.1	174	286	187	298	14.8772
Animal Gephyrin	AAN09010.1	174	287	187	299	11.8042
Animal Gephyrin	AAN09010.1	174	288	187	300	14.4139
Animal Gephyrin	AAN09010.1	174	289	187	301	16.05
Animal Gephyrin	AAN09010.1	174	290	187	302	19.6347
Animal Gephyrin	AAN09010.1	174	291	187	303	19.0338
Animal Gephyrin	AAN09010.1	174	333	187	345	29.9143
Animal Gephyrin	AAN09010.1	174	334	187	346	30.9627
Animal Gephyrin	AAN09010.1	174	335	187	347	29.2426
Animal Gephyrin	AAN09010.1	174	336	187	348	28.5542
Animal Gephyrin	AAN09010.1	174	337	187	349	29.2524
Animal Gephyrin	AAN09010.1	174	338	187	350	28.7309
Animal Gephyrin	AAN09010.1	174	339	187	351	32.1867
Animal Gephyrin	AAN09010.1	174	340	187	352	34.4265
Animal Gephyrin	AAN09010.1	174	356	187	369	25.8386
Animal Gephyrin	AAN09010.1	174	357	187	370	22.5778
Animal Gephyrin	AAN09010.1	174	358	187	371	19.7915
Animal Gephyrin	AAN09010.1	174	359	187	372	17.3565
Animal Gephyrin	AAN09010.1	175	176	188	189	3.81244
Animal Gephyrin	AAN09010.1	175	186	188	199	6.31064
Animal Gephyrin	AAN09010.1	175	187	188	200	4.30689
Animal Gephyrin	AAN09010.1	175	188	188	201	5.86491
Animal Gephyrin	AAN09010.1	175	189	188	202	8.14535
Animal Gephyrin	AAN09010.1	175	190	188	203	8.79471
Animal Gephyrin	AAN09010.1	175	191	188	204	12.1129
Animal Gephyrin	AAN09010.1	175	192	188	205	12.8554
Animal Gephyrin	AAN09010.1	175	213	188	226	11.5033
Animal Gephyrin	AAN09010.1	175	214	188	227	10.4791
Animal Gephyrin	AAN09010.1	175	215	188	228	10.4004
Animal Gephyrin	AAN09010.1	175	216	188	229	14.1392
Animal Gephyrin	AAN09010.1	175	217	188	230	17.2169
Animal Gephyrin	AAN09010.1	175	235	188	248	18.5915
Animal Gephyrin	AAN09010.1	175	236	188	249	15.1878
Animal Gephyrin	AAN09010.1	175	237	188	250	12.6537
Animal Gephyrin	AAN09010.1	175	238	188	251	10.4286
Animal Gephyrin	AAN09010.1	175	239	188	252	11.3033
Animal Gephyrin	AAN09010.1	175	240	188	253	14.6868
Animal Gephyrin	AAN09010.1	175	241	188	254	14.8135
Animal Gephyrin	AAN09010.1	175	242	188	255	16.6594
Animal Gephyrin	AAN09010.1	175	243	188	256	13.9332
Animal Gephyrin	AAN09010.1	175	244	188	257	15.3292
Animal Gephyrin	AAN09010.1	175	245	188	258	12.6434
Animal Gephyrin	AAN09010.1	175	246	188	259	13.7978
Animal Gephyrin	AAN09010.1	175	247	188	260	15.8136
Animal Gephyrin	AAN09010.1	175	248	188	261	16.3691
Animal Gephyrin	AAN09010.1	175	249	188	262	19.5498
Animal Gephyrin	AAN09010.1	175	250	188	263	21.026
Animal Gephyrin	AAN09010.1	175	261	188	273	25.8687
Animal Gephyrin	AAN09010.1	175	262	188	274	22.6123
Animal Gephyrin	AAN09010.1	175	263	188	275	23.1827
Animal Gephyrin	AAN09010.1	175	264	188	276	25.0041
Animal Gephyrin	AAN09010.1	175	265	188	277	26.9376
Animal Gephyrin	AAN09010.1	175	266	188	278	25.3621
Animal Gephyrin	AAN09010.1	175	267	188	279	23.5073
Animal Gephyrin	AAN09010.1	175	268	188	280	20.8767
Animal Gephyrin	AAN09010.1	175	269	188	281	19.4483
Animal Gephyrin	AAN09010.1	175	270	188	282	20.9511
Animal Gephyrin	AAN09010.1	175	271	188	283	18.5694
Animal Gephyrin	AAN09010.1	175	272	188	284	19.8785
Animal Gephyrin	AAN09010.1	175	273	188	285	20.847
Animal Gephyrin	AAN09010.1	175	285	188	297	16.4281
Animal Gephyrin	AAN09010.1	175	286	188	298	14.269
Animal Gephyrin	AAN09010.1	175	287	188	299	10.6879
Animal Gephyrin	AAN09010.1	175	288	188	300	12.4045
Animal Gephyrin	AAN09010.1	175	289	188	301	13.851
Animal Gephyrin	AAN09010.1	175	290	188	302	17.4398
Animal Gephyrin	AAN09010.1	175	291	188	303	17.4317
Animal Gephyrin	AAN09010.1	175	333	188	345	28.5889
Animal Gephyrin	AAN09010.1	175	334	188	346	29.5739
Animal Gephyrin	AAN09010.1	175	335	188	347	27.4999
Animal Gephyrin	AAN09010.1	175	336	188	348	26.7428
Animal Gephyrin	AAN09010.1	175	337	188	349	26.9991
Animal Gephyrin	AAN09010.1	175	338	188	350	26.2923
Animal Gephyrin	AAN09010.1	175	339	188	351	29.6111
Animal Gephyrin	AAN09010.1	175	340	188	352	31.7598
Animal Gephyrin	AAN09010.1	175	356	188	369	23.0441
Animal Gephyrin	AAN09010.1	175	357	188	370	19.7919
Animal Gephyrin	AAN09010.1	175	358	188	371	17.3356
Animal Gephyrin	AAN09010.1	175	359	188	372	14.4557
Animal Gephyrin	AAN09010.1	176	186	189	199	9.20049
Animal Gephyrin	AAN09010.1	176	187	189	200	5.85933
Animal Gephyrin	AAN09010.1	176	188	189	201	5.47106
Animal Gephyrin	AAN09010.1	176	189	189	202	5.72532
Animal Gephyrin	AAN09010.1	176	190	189	203	5.46766
Animal Gephyrin	AAN09010.1	176	191	189	204	9.14358
Animal Gephyrin	AAN09010.1	176	192	189	205	10.0217
Animal Gephyrin	AAN09010.1	176	213	189	226	10.0086
Animal Gephyrin	AAN09010.1	176	214	189	227	10.0929
Animal Gephyrin	AAN09010.1	176	215	189	228	11.2106
Animal Gephyrin	AAN09010.1	176	216	189	229	14.7741
Animal Gephyrin	AAN09010.1	176	217	189	230	17.6084
Animal Gephyrin	AAN09010.1	176	235	189	248	16.2603
Animal Gephyrin	AAN09010.1	176	236	189	249	13.2464
Animal Gephyrin	AAN09010.1	176	237	189	250	10.8802
Animal Gephyrin	AAN09010.1	176	238	189	251	9.78895
Animal Gephyrin	AAN09010.1	176	239	189	252	11.5003
Animal Gephyrin	AAN09010.1	176	240	189	253	14.9045
Animal Gephyrin	AAN09010.1	176	241	189	254	15.7994
Animal Gephyrin	AAN09010.1	176	242	189	255	18.2855
Animal Gephyrin	AAN09010.1	176	243	189	256	16.0163
Animal Gephyrin	AAN09010.1	176	244	189	257	17.601
Animal Gephyrin	AAN09010.1	176	245	189	258	14.5646
Animal Gephyrin	AAN09010.1	176	246	189	259	14.9049
Animal Gephyrin	AAN09010.1	176	247	189	260	16.4918
Animal Gephyrin	AAN09010.1	176	248	189	261	16.2548
Animal Gephyrin	AAN09010.1	176	249	189	262	19.6638
Animal Gephyrin	AAN09010.1	176	250	189	263	21.4178
Animal Gephyrin	AAN09010.1	176	261	189	273	25.5
Animal Gephyrin	AAN09010.1	176	262	189	274	22.605
Animal Gephyrin	AAN09010.1	176	263	189	275	23.3365
Animal Gephyrin	AAN09010.1	176	264	189	276	24.8621
Animal Gephyrin	AAN09010.1	176	265	189	277	27.017
Animal Gephyrin	AAN09010.1	176	266	189	278	25.1997
Animal Gephyrin	AAN09010.1	176	267	189	279	23.4332
Animal Gephyrin	AAN09010.1	176	268	189	280	20.6157
Animal Gephyrin	AAN09010.1	176	269	189	281	19.0829
Animal Gephyrin	AAN09010.1	176	270	189	282	21.1025
Animal Gephyrin	AAN09010.1	176	271	189	283	18.7323
Animal Gephyrin	AAN09010.1	176	272	189	284	19.3504
Animal Gephyrin	AAN09010.1	176	273	189	285	20.2252
Animal Gephyrin	AAN09010.1	176	285	189	297	15.2004
Animal Gephyrin	AAN09010.1	176	286	189	298	13.7103
Animal Gephyrin	AAN09010.1	176	287	189	299	10.0637
Animal Gephyrin	AAN09010.1	176	288	189	300	11.956
Animal Gephyrin	AAN09010.1	176	289	189	301	12.4044
Animal Gephyrin	AAN09010.1	176	290	189	302	16.2069
Animal Gephyrin	AAN09010.1	176	291	189	303	16.5227
Animal Gephyrin	AAN09010.1	176	333	189	345	28.9445
Animal Gephyrin	AAN09010.1	176	334	189	346	29.4413
Animal Gephyrin	AAN09010.1	176	335	189	347	27.1805
Animal Gephyrin	AAN09010.1	176	336	189	348	25.9136
Animal Gephyrin	AAN09010.1	176	337	189	349	26.1532
Animal Gephyrin	AAN09010.1	176	338	189	350	25.0325
Animal Gephyrin	AAN09010.1	176	339	189	351	28.2478
Animal Gephyrin	AAN09010.1	176	340	189	352	30.1115
Animal Gephyrin	AAN09010.1	176	356	189	369	22.7526
Animal Gephyrin	AAN09010.1	176	357	189	370	19.9181
Animal Gephyrin	AAN09010.1	176	358	189	371	17.1692
Animal Gephyrin	AAN09010.1	176	359	189	372	14.3172
Animal Gephyrin	AAN09010.1	186	187	199	200	3.86827
Animal Gephyrin	AAN09010.1	186	188	199	201	7.16832
Animal Gephyrin	AAN09010.1	186	189	199	202	10.6827
Animal Gephyrin	AAN09010.1	186	190	199	203	13.1325
Animal Gephyrin	AAN09010.1	186	191	199	204	15.9527
Animal Gephyrin	AAN09010.1	186	192	199	205	17.6579
Animal Gephyrin	AAN09010.1	186	213	199	226	17.5287
Animal Gephyrin	AAN09010.1	186	214	199	227	15.876
Animal Gephyrin	AAN09010.1	186	215	199	228	15.3652
Animal Gephyrin	AAN09010.1	186	216	199	229	18.831
Animal Gephyrin	AAN09010.1	186	217	199	230	22.1953
Animal Gephyrin	AAN09010.1	186	235	199	248	24.6797
Animal Gephyrin	AAN09010.1	186	236	199	249	21.3242
Animal Gephyrin	AAN09010.1	186	237	199	250	18.4679
Animal Gephyrin	AAN09010.1	186	238	199	251	16.0457
Animal Gephyrin	AAN09010.1	186	239	199	252	16.8103
Animal Gephyrin	AAN09010.1	186	240	199	253	19.8198
Animal Gephyrin	AAN09010.1	186	241	199	254	18.9962
Animal Gephyrin	AAN09010.1	186	242	199	255	20.1586
Animal Gephyrin	AAN09010.1	186	243	199	256	17.2271
Animal Gephyrin	AAN09010.1	186	244	199	257	18.4336
Animal Gephyrin	AAN09010.1	186	245	199	258	16.5642
Animal Gephyrin	AAN09010.1	186	246	199	259	18.569
Animal Gephyrin	AAN09010.1	186	247	199	260	20.8926
Animal Gephyrin	AAN09010.1	186	248	199	261	22.034
Animal Gephyrin	AAN09010.1	186	249	199	262	24.9432
Animal Gephyrin	AAN09010.1	186	250	199	263	26.1888
Animal Gephyrin	AAN09010.1	186	261	199	273	31.0121
Animal Gephyrin	AAN09010.1	186	262	199	274	27.531
Animal Gephyrin	AAN09010.1	186	263	199	275	27.5836
Animal Gephyrin	AAN09010.1	186	264	199	276	29.2637
Animal Gephyrin	AAN09010.1	186	265	199	277	30.6088
Animal Gephyrin	AAN09010.1	186	266	199	278	28.8716
Animal Gephyrin	AAN09010.1	186	267	199	279	26.4829
Animal Gephyrin	AAN09010.1	186	268	199	280	24.0114
Animal Gephyrin	AAN09010.1	186	269	199	281	23.3757
Animal Gephyrin	AAN09010.1	186	270	199	282	24.7585
Animal Gephyrin	AAN09010.1	186	271	199	283	22.9284
Animal Gephyrin	AAN09010.1	186	272	199	284	24.8646
Animal Gephyrin	AAN09010.1	186	273	199	285	26.261
Animal Gephyrin	AAN09010.1	186	285	199	297	21.8244
Animal Gephyrin	AAN09010.1	186	286	199	298	19.066
Animal Gephyrin	AAN09010.1	186	287	199	299	15.4865
Animal Gephyrin	AAN09010.1	186	288	199	300	16.0024
Animal Gephyrin	AAN09010.1	186	289	199	301	17.5382
Animal Gephyrin	AAN09010.1	186	290	199	302	20.7409
Animal Gephyrin	AAN09010.1	186	291	199	303	21.2933
Animal Gephyrin	AAN09010.1	186	333	199	345	31.1797
Animal Gephyrin	AAN09010.1	186	334	199	346	32.5297
Animal Gephyrin	AAN09010.1	186	335	199	347	30.2634
Animal Gephyrin	AAN09010.1	186	336	199	348	29.8419
Animal Gephyrin	AAN09010.1	186	337	199	349	29.4911
Animal Gephyrin	AAN09010.1	186	338	199	350	28.7813
Animal Gephyrin	AAN09010.1	186	339	199	351	31.8136
Animal Gephyrin	AAN09010.1	186	340	199	352	33.8641
Animal Gephyrin	AAN09010.1	186	356	199	369	24.3967
Animal Gephyrin	AAN09010.1	186	357	199	370	20.9956
Animal Gephyrin	AAN09010.1	186	358	199	371	19.5697
Animal Gephyrin	AAN09010.1	186	359	199	372	16.223
Animal Gephyrin	AAN09010.1	187	188	200	201	3.82837
Animal Gephyrin	AAN09010.1	187	189	200	202	6.95559
Animal Gephyrin	AAN09010.1	187	190	200	203	9.40981
Animal Gephyrin	AAN09010.1	187	191	200	204	12.3901
Animal Gephyrin	AAN09010.1	187	192	200	205	14.2867
Animal Gephyrin	AAN09010.1	187	213	200	226	15.1984
Animal Gephyrin	AAN09010.1	187	214	200	227	14.2125
Animal Gephyrin	AAN09010.1	187	215	200	228	14.4619
Animal Gephyrin	AAN09010.1	187	216	200	229	18.0721
Animal Gephyrin	AAN09010.1	187	217	200	230	21.3317
Animal Gephyrin	AAN09010.1	187	235	200	248	21.7631
Animal Gephyrin	AAN09010.1	187	236	200	249	18.6406
Animal Gephyrin	AAN09010.1	187	237	200	250	15.8078
Animal Gephyrin	AAN09010.1	187	238	200	251	13.9877
Animal Gephyrin	AAN09010.1	187	239	200	252	15.3701
Animal Gephyrin	AAN09010.1	187	240	200	253	18.5389
Animal Gephyrin	AAN09010.1	187	241	200	254	18.3214
Animal Gephyrin	AAN09010.1	187	242	200	255	20.1546
Animal Gephyrin	AAN09010.1	187	243	200	256	17.5081
Animal Gephyrin	AAN09010.1	187	244	200	257	19.0239
Animal Gephyrin	AAN09010.1	187	245	200	258	16.6398
Animal Gephyrin	AAN09010.1	187	246	200	259	17.9821
Animal Gephyrin	AAN09010.1	187	247	200	260	20.1036
Animal Gephyrin	AAN09010.1	187	248	200	261	20.6375
Animal Gephyrin	AAN09010.1	187	249	200	262	23.7863
Animal Gephyrin	AAN09010.1	187	250	200	263	25.325
Animal Gephyrin	AAN09010.1	187	261	200	273	29.5413
Animal Gephyrin	AAN09010.1	187	262	200	274	26.2965
Animal Gephyrin	AAN09010.1	187	263	200	275	26.4921
Animal Gephyrin	AAN09010.1	187	264	200	276	27.9662
Animal Gephyrin	AAN09010.1	187	265	200	277	29.5467
Animal Gephyrin	AAN09010.1	187	266	200	278	27.5909
Animal Gephyrin	AAN09010.1	187	267	200	279	25.2661
Animal Gephyrin	AAN09010.1	187	268	200	280	22.5731
Animal Gephyrin	AAN09010.1	187	269	200	281	21.792
Animal Gephyrin	AAN09010.1	187	270	200	282	23.6288
Animal Gephyrin	AAN09010.1	187	271	200	283	21.7293
Animal Gephyrin	AAN09010.1	187	272	200	284	23.1607
Animal Gephyrin	AAN09010.1	187	273	200	285	24.5181
Animal Gephyrin	AAN09010.1	187	285	200	297	19.5532
Animal Gephyrin	AAN09010.1	187	286	200	298	17.1782
Animal Gephyrin	AAN09010.1	187	287	200	299	13.3876
Animal Gephyrin	AAN09010.1	187	288	200	300	14.0819
Animal Gephyrin	AAN09010.1	187	289	200	301	14.9782
Animal Gephyrin	AAN09010.1	187	290	200	302	18.4512
Animal Gephyrin	AAN09010.1	187	291	200	303	19.2417
Animal Gephyrin	AAN09010.1	187	333	200	345	30.4431
Animal Gephyrin	AAN09010.1	187	334	200	346	31.3698
Animal Gephyrin	AAN09010.1	187	335	200	347	28.9301
Animal Gephyrin	AAN09010.1	187	336	200	348	28.0642
Animal Gephyrin	AAN09010.1	187	337	200	349	27.7368
Animal Gephyrin	AAN09010.1	187	338	200	350	26.6858
Animal Gephyrin	AAN09010.1	187	339	200	351	29.6997
Animal Gephyrin	AAN09010.1	187	340	200	352	31.5571
Animal Gephyrin	AAN09010.1	187	356	200	369	23.0962
Animal Gephyrin	AAN09010.1	187	357	200	370	19.9657
Animal Gephyrin	AAN09010.1	187	358	200	371	18.1356
Animal Gephyrin	AAN09010.1	187	359	200	372	14.6882
Animal Gephyrin	AAN09010.1	188	189	201	202	3.82284
Animal Gephyrin	AAN09010.1	188	190	201	203	6.58544
Animal Gephyrin	AAN09010.1	188	191	201	204	8.92835
Animal Gephyrin	AAN09010.1	188	192	201	205	11.2066
Animal Gephyrin	AAN09010.1	188	213	201	226	15.4296
Animal Gephyrin	AAN09010.1	188	214	201	227	15.3703
Animal Gephyrin	AAN09010.1	188	215	201	228	15.9266
Animal Gephyrin	AAN09010.1	188	216	201	229	19.6589
Animal Gephyrin	AAN09010.1	188	217	201	230	22.5612
Animal Gephyrin	AAN09010.1	188	235	201	248	19.8673
Animal Gephyrin	AAN09010.1	188	236	201	249	17.112
Animal Gephyrin	AAN09010.1	188	237	201	250	13.9593
Animal Gephyrin	AAN09010.1	188	238	201	251	12.7929
Animal Gephyrin	AAN09010.1	188	239	201	252	15.0601
Animal Gephyrin	AAN09010.1	188	240	201	253	17.8777
Animal Gephyrin	AAN09010.1	188	241	201	254	17.814
Animal Gephyrin	AAN09010.1	188	242	201	255	20.2315
Animal Gephyrin	AAN09010.1	188	243	201	256	18.1838
Animal Gephyrin	AAN09010.1	188	244	201	257	20.3004
Animal Gephyrin	AAN09010.1	188	245	201	258	17.9628
Animal Gephyrin	AAN09010.1	188	246	201	259	18.544
Animal Gephyrin	AAN09010.1	188	247	201	260	20.8279
Animal Gephyrin	AAN09010.1	188	248	201	261	20.6757
Animal Gephyrin	AAN09010.1	188	249	201	262	23.7211
Animal Gephyrin	AAN09010.1	188	250	201	263	25.7642
Animal Gephyrin	AAN09010.1	188	261	201	273	28.26
Animal Gephyrin	AAN09010.1	188	262	201	274	25.2382
Animal Gephyrin	AAN09010.1	188	263	201	275	25.1723
Animal Gephyrin	AAN09010.1	188	264	201	276	26.1909
Animal Gephyrin	AAN09010.1	188	265	201	277	27.6735
Animal Gephyrin	AAN09010.1	188	266	201	278	25.3666
Animal Gephyrin	AAN09010.1	188	267	201	279	22.8925
Animal Gephyrin	AAN09010.1	188	268	201	280	20.0718
Animal Gephyrin	AAN09010.1	188	269	201	281	19.5556
Animal Gephyrin	AAN09010.1	188	270	201	282	21.878
Animal Gephyrin	AAN09010.1	188	271	201	283	20.333
Animal Gephyrin	AAN09010.1	188	272	201	284	21.4861
Animal Gephyrin	AAN09010.1	188	273	201	285	23.1833
Animal Gephyrin	AAN09010.1	188	285	201	297	17.5811
Animal Gephyrin	AAN09010.1	188	286	201	298	15.2988
Animal Gephyrin	AAN09010.1	188	287	201	299	11.4594
Animal Gephyrin	AAN09010.1	188	288	201	300	11.5796
Animal Gephyrin	AAN09010.1	188	289	201	301	11.7753
Animal Gephyrin	AAN09010.1	188	290	201	302	15.2242
Animal Gephyrin	AAN09010.1	188	291	201	303	16.4894
Animal Gephyrin	AAN09010.1	188	333	201	345	28.3898
Animal Gephyrin	AAN09010.1	188	334	201	346	28.9513
Animal Gephyrin	AAN09010.1	188	335	201	347	26.2619
Animal Gephyrin	AAN09010.1	188	336	201	348	25.0761
Animal Gephyrin	AAN09010.1	188	337	201	349	24.5626
Animal Gephyrin	AAN09010.1	188	338	201	350	23.2388
Animal Gephyrin	AAN09010.1	188	339	201	351	26.1569
Animal Gephyrin	AAN09010.1	188	340	201	352	27.8802
Animal Gephyrin	AAN09010.1	188	356	201	369	20.109
Animal Gephyrin	AAN09010.1	188	357	201	370	17.289
Animal Gephyrin	AAN09010.1	188	358	201	371	15.4003
Animal Gephyrin	AAN09010.1	188	359	201	372	11.8366
Animal Gephyrin	AAN09010.1	189	190	202	203	3.83382
Animal Gephyrin	AAN09010.1	189	191	202	204	6.06146
Animal Gephyrin	AAN09010.1	189	192	202	205	8.99152
Animal Gephyrin	AAN09010.1	189	213	202	226	14.8566
Animal Gephyrin	AAN09010.1	189	214	202	227	15.5695
Animal Gephyrin	AAN09010.1	189	215	202	228	16.9045
Animal Gephyrin	AAN09010.1	189	216	202	229	20.4466
Animal Gephyrin	AAN09010.1	189	217	202	230	23.1463
Animal Gephyrin	AAN09010.1	189	235	202	248	18.2158
Animal Gephyrin	AAN09010.1	189	236	202	249	15.9888
Animal Gephyrin	AAN09010.1	189	237	202	250	13.121
Animal Gephyrin	AAN09010.1	189	238	202	251	13.0227
Animal Gephyrin	AAN09010.1	189	239	202	252	15.7853
Animal Gephyrin	AAN09010.1	189	240	202	253	18.5725
Animal Gephyrin	AAN09010.1	189	241	202	254	19.1663
Animal Gephyrin	AAN09010.1	189	242	202	255	22.0372
Animal Gephyrin	AAN09010.1	189	243	202	256	20.2836
Animal Gephyrin	AAN09010.1	189	244	202	257	22.4469
Animal Gephyrin	AAN09010.1	189	245	202	258	19.7767
Animal Gephyrin	AAN09010.1	189	246	202	259	19.8112
Animal Gephyrin	AAN09010.1	189	247	202	260	21.7054
Animal Gephyrin	AAN09010.1	189	248	202	261	20.9733
Animal Gephyrin	AAN09010.1	189	249	202	262	24.1621
Animal Gephyrin	AAN09010.1	189	250	202	263	26.3751
Animal Gephyrin	AAN09010.1	189	261	202	273	28.2881
Animal Gephyrin	AAN09010.1	189	262	202	274	25.6305
Animal Gephyrin	AAN09010.1	189	263	202	275	25.7423
Animal Gephyrin	AAN09010.1	189	264	202	276	26.4983
Animal Gephyrin	AAN09010.1	189	265	202	277	28.1941
Animal Gephyrin	AAN09010.1	189	266	202	278	25.6999
Animal Gephyrin	AAN09010.1	189	267	202	279	23.3694
Animal Gephyrin	AAN09010.1	189	268	202	280	20.4144
Animal Gephyrin	AAN09010.1	189	269	202	281	19.7884
Animal Gephyrin	AAN09010.1	189	270	202	282	22.542
Animal Gephyrin	AAN09010.1	189	271	202	283	20.9993
Animal Gephyrin	AAN09010.1	189	272	202	284	21.4953
Animal Gephyrin	AAN09010.1	189	273	202	285	23.0585
Animal Gephyrin	AAN09010.1	189	285	202	297	17.0467
Animal Gephyrin	AAN09010.1	189	286	202	298	15.4683
Animal Gephyrin	AAN09010.1	189	287	202	299	11.7745
Animal Gephyrin	AAN09010.1	189	288	202	300	12.0403
Animal Gephyrin	AAN09010.1	189	289	202	301	11.0808
Animal Gephyrin	AAN09010.1	189	290	202	302	14.6253
Animal Gephyrin	AAN09010.1	189	291	202	303	16.252
Animal Gephyrin	AAN09010.1	189	333	202	345	29.2147
Animal Gephyrin	AAN09010.1	189	334	202	346	29.2881
Animal Gephyrin	AAN09010.1	189	335	202	347	26.449
Animal Gephyrin	AAN09010.1	189	336	202	348	24.7393
Animal Gephyrin	AAN09010.1	189	337	202	349	24.2082
Animal Gephyrin	AAN09010.1	189	338	202	350	22.4203
Animal Gephyrin	AAN09010.1	189	339	202	351	25.1779
Animal Gephyrin	AAN09010.1	189	340	202	352	26.5415
Animal Gephyrin	AAN09010.1	189	356	202	369	20.4446
Animal Gephyrin	AAN09010.1	189	357	202	370	18.1551
Animal Gephyrin	AAN09010.1	189	358	202	371	15.9916
Animal Gephyrin	AAN09010.1	189	359	202	372	12.6304
Animal Gephyrin	AAN09010.1	190	191	203	204	3.82515
Animal Gephyrin	AAN09010.1	190	192	203	205	5.66465
Animal Gephyrin	AAN09010.1	190	213	203	226	12.3879
Animal Gephyrin	AAN09010.1	190	214	203	227	13.9016
Animal Gephyrin	AAN09010.1	190	215	203	228	15.4715
Animal Gephyrin	AAN09010.1	190	216	203	229	18.8459
Animal Gephyrin	AAN09010.1	190	217	203	230	21.0988
Animal Gephyrin	AAN09010.1	190	235	203	248	14.4347
Animal Gephyrin	AAN09010.1	190	236	203	249	12.4045
Animal Gephyrin	AAN09010.1	190	237	203	250	9.76698
Animal Gephyrin	AAN09010.1	190	238	203	251	10.417
Animal Gephyrin	AAN09010.1	190	239	203	252	13.4622
Animal Gephyrin	AAN09010.1	190	240	203	253	16.0949
Animal Gephyrin	AAN09010.1	190	241	203	254	17.2865
Animal Gephyrin	AAN09010.1	190	242	203	255	20.49
Animal Gephyrin	AAN09010.1	190	243	203	256	19.095
Animal Gephyrin	AAN09010.1	190	244	203	257	21.3316
Animal Gephyrin	AAN09010.1	190	245	203	258	18.5074
Animal Gephyrin	AAN09010.1	190	246	203	259	17.8851
Animal Gephyrin	AAN09010.1	190	247	203	260	19.5225
Animal Gephyrin	AAN09010.1	190	248	203	261	18.254
Animal Gephyrin	AAN09010.1	190	249	203	262	21.4104
Animal Gephyrin	AAN09010.1	190	250	203	263	23.8145
Animal Gephyrin	AAN09010.1	190	261	203	273	25.2343
Animal Gephyrin	AAN09010.1	190	262	203	274	22.8352
Animal Gephyrin	AAN09010.1	190	263	203	275	23.2106
Animal Gephyrin	AAN09010.1	190	264	203	276	23.954
Animal Gephyrin	AAN09010.1	190	265	203	277	25.9783
Animal Gephyrin	AAN09010.1	190	266	203	278	23.611
Animal Gephyrin	AAN09010.1	190	267	203	279	21.6916
Animal Gephyrin	AAN09010.1	190	268	203	280	18.7123
Animal Gephyrin	AAN09010.1	190	269	203	281	17.584
Animal Gephyrin	AAN09010.1	190	270	203	282	20.4137
Animal Gephyrin	AAN09010.1	190	271	203	283	18.6505
Animal Gephyrin	AAN09010.1	190	272	203	284	18.6197
Animal Gephyrin	AAN09010.1	190	273	203	285	19.9395
Animal Gephyrin	AAN09010.1	190	285	203	297	13.8885
Animal Gephyrin	AAN09010.1	190	286	203	298	12.9388
Animal Gephyrin	AAN09010.1	190	287	203	299	9.55031
Animal Gephyrin	AAN09010.1	190	288	203	300	10.5189
Animal Gephyrin	AAN09010.1	190	289	203	301	9.23138
Animal Gephyrin	AAN09010.1	190	290	203	302	12.9332
Animal Gephyrin	AAN09010.1	190	291	203	303	14.117
Animal Gephyrin	AAN09010.1	190	333	203	345	27.6562
Animal Gephyrin	AAN09010.1	190	334	203	346	27.4849
Animal Gephyrin	AAN09010.1	190	335	203	347	24.8313
Animal Gephyrin	AAN09010.1	190	336	203	348	22.922
Animal Gephyrin	AAN09010.1	190	337	203	349	22.8595
Animal Gephyrin	AAN09010.1	190	338	203	350	21.1525
Animal Gephyrin	AAN09010.1	190	339	203	351	24.1055
Animal Gephyrin	AAN09010.1	190	340	203	352	25.5835
Animal Gephyrin	AAN09010.1	190	356	203	369	20.0394
Animal Gephyrin	AAN09010.1	190	357	203	370	17.9298
Animal Gephyrin	AAN09010.1	190	358	203	371	15.1467
Animal Gephyrin	AAN09010.1	190	359	203	372	12.4177
Animal Gephyrin	AAN09010.1	191	192	204	205	3.84551
Animal Gephyrin	AAN09010.1	191	213	204	226	15.1917
Animal Gephyrin	AAN09010.1	191	214	204	227	17.1794
Animal Gephyrin	AAN09010.1	191	215	204	228	18.6294
Animal Gephyrin	AAN09010.1	191	216	204	229	21.9601
Animal Gephyrin	AAN09010.1	191	217	204	230	23.8532
Animal Gephyrin	AAN09010.1	191	235	204	248	14.1911
Animal Gephyrin	AAN09010.1	191	236	204	249	12.9338
Animal Gephyrin	AAN09010.1	191	237	204	250	10.1428
Animal Gephyrin	AAN09010.1	191	238	204	251	11.6112
Animal Gephyrin	AAN09010.1	191	239	204	252	15.1853
Animal Gephyrin	AAN09010.1	191	240	204	253	17.0998
Animal Gephyrin	AAN09010.1	191	241	204	254	18.2134
Animal Gephyrin	AAN09010.1	191	242	204	255	21.7123
Animal Gephyrin	AAN09010.1	191	243	204	256	20.9242
Animal Gephyrin	AAN09010.1	191	244	204	257	23.5829
Animal Gephyrin	AAN09010.1	191	245	204	258	21.0649
Animal Gephyrin	AAN09010.1	191	246	204	259	19.9614
Animal Gephyrin	AAN09010.1	191	247	204	260	21.78
Animal Gephyrin	AAN09010.1	191	248	204	261	20.0261
Animal Gephyrin	AAN09010.1	191	249	204	262	22.8158
Animal Gephyrin	AAN09010.1	191	250	204	263	25.6265
Animal Gephyrin	AAN09010.1	191	261	204	273	24.9913
Animal Gephyrin	AAN09010.1	191	262	204	274	22.9175
Animal Gephyrin	AAN09010.1	191	263	204	275	22.8828
Animal Gephyrin	AAN09010.1	191	264	204	276	23.0129
Animal Gephyrin	AAN09010.1	191	265	204	277	24.7841
Animal Gephyrin	AAN09010.1	191	266	204	278	22.0396
Animal Gephyrin	AAN09010.1	191	267	204	279	19.9806
Animal Gephyrin	AAN09010.1	191	268	204	280	16.9919
Animal Gephyrin	AAN09010.1	191	269	204	281	16.3307
Animal Gephyrin	AAN09010.1	191	270	204	282	19.6286
Animal Gephyrin	AAN09010.1	191	271	204	283	18.4726
Animal Gephyrin	AAN09010.1	191	272	204	284	18.1554
Animal Gephyrin	AAN09010.1	191	273	204	285	19.9103
Animal Gephyrin	AAN09010.1	191	285	204	297	13.4251
Animal Gephyrin	AAN09010.1	191	286	204	298	12.6975
Animal Gephyrin	AAN09010.1	191	287	204	299	9.87683
Animal Gephyrin	AAN09010.1	191	288	204	300	9.80485
Animal Gephyrin	AAN09010.1	191	289	204	301	7.22081
Animal Gephyrin	AAN09010.1	191	290	204	302	10.433
Animal Gephyrin	AAN09010.1	191	291	204	303	12.3367
Animal Gephyrin	AAN09010.1	191	333	204	345	26.1059
Animal Gephyrin	AAN09010.1	191	334	204	346	25.5054
Animal Gephyrin	AAN09010.1	191	335	204	347	22.5952
Animal Gephyrin	AAN09010.1	191	336	204	348	20.3058
Animal Gephyrin	AAN09010.1	191	337	204	349	19.9784
Animal Gephyrin	AAN09010.1	191	338	204	350	17.909
Animal Gephyrin	AAN09010.1	191	339	204	351	20.6684
Animal Gephyrin	AAN09010.1	191	340	204	352	21.9435
Animal Gephyrin	AAN09010.1	191	356	204	369	17.6001
Animal Gephyrin	AAN09010.1	191	357	204	370	16.0954
Animal Gephyrin	AAN09010.1	191	358	204	371	13.4392
Animal Gephyrin	AAN09010.1	191	359	204	372	11.0425
Animal Gephyrin	AAN09010.1	192	213	205	226	13.6371
Animal Gephyrin	AAN09010.1	192	214	205	227	16.1298
Animal Gephyrin	AAN09010.1	192	215	205	228	17.3849
Animal Gephyrin	AAN09010.1	192	216	205	229	20.4925
Animal Gephyrin	AAN09010.1	192	217	205	230	21.8507
Animal Gephyrin	AAN09010.1	192	235	205	248	10.5563
Animal Gephyrin	AAN09010.1	192	236	205	249	9.48228
Animal Gephyrin	AAN09010.1	192	237	205	250	6.79867
Animal Gephyrin	AAN09010.1	192	238	205	251	9.07438
Animal Gephyrin	AAN09010.1	192	239	205	252	12.771
Animal Gephyrin	AAN09010.1	192	240	205	253	14.2162
Animal Gephyrin	AAN09010.1	192	241	205	254	15.7639
Animal Gephyrin	AAN09010.1	192	242	205	255	19.4625
Animal Gephyrin	AAN09010.1	192	243	205	256	19.1231
Animal Gephyrin	AAN09010.1	192	244	205	257	21.8539
Animal Gephyrin	AAN09010.1	192	245	205	258	19.4267
Animal Gephyrin	AAN09010.1	192	246	205	259	17.7131
Animal Gephyrin	AAN09010.1	192	247	205	260	19.4023
Animal Gephyrin	AAN09010.1	192	248	205	261	17.1924
Animal Gephyrin	AAN09010.1	192	249	205	262	19.7227
Animal Gephyrin	AAN09010.1	192	250	205	263	22.7499
Animal Gephyrin	AAN09010.1	192	261	205	273	21.3473
Animal Gephyrin	AAN09010.1	192	262	205	274	19.484
Animal Gephyrin	AAN09010.1	192	263	205	275	19.6343
Animal Gephyrin	AAN09010.1	192	264	205	276	19.785
Animal Gephyrin	AAN09010.1	192	265	205	277	21.8653
Animal Gephyrin	AAN09010.1	192	266	205	278	19.3537
Animal Gephyrin	AAN09010.1	192	267	205	279	17.7954
Animal Gephyrin	AAN09010.1	192	268	205	280	14.8717
Animal Gephyrin	AAN09010.1	192	269	205	281	13.5867
Animal Gephyrin	AAN09010.1	192	270	205	282	16.8242
Animal Gephyrin	AAN09010.1	192	271	205	283	15.4725
Animal Gephyrin	AAN09010.1	192	272	205	284	14.6922
Animal Gephyrin	AAN09010.1	192	273	205	285	16.2888
Animal Gephyrin	AAN09010.1	192	285	205	297	9.8238
Animal Gephyrin	AAN09010.1	192	286	205	298	9.75179
Animal Gephyrin	AAN09010.1	192	287	205	299	7.66949
Animal Gephyrin	AAN09010.1	192	288	205	300	8.3293
Animal Gephyrin	AAN09010.1	192	289	205	301	5.86747
Animal Gephyrin	AAN09010.1	192	290	205	302	8.97098
Animal Gephyrin	AAN09010.1	192	291	205	303	9.92586
Animal Gephyrin	AAN09010.1	192	333	205	345	23.8834
Animal Gephyrin	AAN09010.1	192	334	205	346	23.1722
Animal Gephyrin	AAN09010.1	192	335	205	347	20.5917
Animal Gephyrin	AAN09010.1	192	336	205	348	18.3012
Animal Gephyrin	AAN09010.1	192	337	205	349	18.649
Animal Gephyrin	AAN09010.1	192	338	205	350	16.997
Animal Gephyrin	AAN09010.1	192	339	205	351	20.0805
Animal Gephyrin	AAN09010.1	192	340	205	352	21.7129
Animal Gephyrin	AAN09010.1	192	356	205	369	17.2583
Animal Gephyrin	AAN09010.1	192	357	205	370	15.7916
Animal Gephyrin	AAN09010.1	192	358	205	371	12.5376
Animal Gephyrin	AAN09010.1	192	359	205	372	11.0837
Animal Gephyrin	AAN09010.1	213	214	226	227	3.76961
Animal Gephyrin	AAN09010.1	213	215	226	228	6.55059
Animal Gephyrin	AAN09010.1	213	216	226	229	8.03664
Animal Gephyrin	AAN09010.1	213	217	226	230	9.60364
Animal Gephyrin	AAN09010.1	213	235	226	248	12.0682
Animal Gephyrin	AAN09010.1	213	236	226	249	9.22645
Animal Gephyrin	AAN09010.1	213	237	226	250	10.1303
Animal Gephyrin	AAN09010.1	213	238	226	251	9.85113
Animal Gephyrin	AAN09010.1	213	239	226	252	9.22828
Animal Gephyrin	AAN09010.1	213	240	226	253	12.5256
Animal Gephyrin	AAN09010.1	213	241	226	254	15.3133
Animal Gephyrin	AAN09010.1	213	242	226	255	17.4358
Animal Gephyrin	AAN09010.1	213	243	226	256	15.4975
Animal Gephyrin	AAN09010.1	213	244	226	257	15.7446
Animal Gephyrin	AAN09010.1	213	245	226	258	12.0081
Animal Gephyrin	AAN09010.1	213	246	226	259	11.1901
Animal Gephyrin	AAN09010.1	213	247	226	260	10.3132
Animal Gephyrin	AAN09010.1	213	248	226	261	9.51516
Animal Gephyrin	AAN09010.1	213	249	226	262	13.3554
Animal Gephyrin	AAN09010.1	213	250	226	263	14.2433
Animal Gephyrin	AAN09010.1	213	261	226	273	21.4367
Animal Gephyrin	AAN09010.1	213	262	226	274	19.2085
Animal Gephyrin	AAN09010.1	213	263	226	275	21.5148
Animal Gephyrin	AAN09010.1	213	264	226	276	23.822
Animal Gephyrin	AAN09010.1	213	265	226	277	26.9993
Animal Gephyrin	AAN09010.1	213	266	226	278	26.2647
Animal Gephyrin	AAN09010.1	213	267	226	279	25.9194
Animal Gephyrin	AAN09010.1	213	268	226	280	23.4962
Animal Gephyrin	AAN09010.1	213	269	226	281	20.5338
Animal Gephyrin	AAN09010.1	213	270	226	282	21.6559
Animal Gephyrin	AAN09010.1	213	271	226	283	18.1932
Animal Gephyrin	AAN09010.1	213	272	226	284	17.5754
Animal Gephyrin	AAN09010.1	213	273	226	285	16.4605
Animal Gephyrin	AAN09010.1	213	285	226	297	14.0225
Animal Gephyrin	AAN09010.1	213	286	226	298	14.6073
Animal Gephyrin	AAN09010.1	213	287	226	299	12.9441
Animal Gephyrin	AAN09010.1	213	288	226	300	16.5815
Animal Gephyrin	AAN09010.1	213	289	226	301	17.3068
Animal Gephyrin	AAN09010.1	213	290	226	302	20.6195
Animal Gephyrin	AAN09010.1	213	291	226	303	19.3898
Animal Gephyrin	AAN09010.1	213	333	226	345	30.8941
Animal Gephyrin	AAN09010.1	213	334	226	346	31.2365
Animal Gephyrin	AAN09010.1	213	335	226	347	29.9065
Animal Gephyrin	AAN09010.1	213	336	226	348	28.6668
Animal Gephyrin	AAN09010.1	213	337	226	349	30.116
Animal Gephyrin	AAN09010.1	213	338	226	350	29.485
Animal Gephyrin	AAN09010.1	213	339	226	351	32.9468
Animal Gephyrin	AAN09010.1	213	340	226	352	34.9999
Animal Gephyrin	AAN09010.1	213	356	226	369	28.5523
Animal Gephyrin	AAN09010.1	213	357	226	370	25.9488
Animal Gephyrin	AAN09010.1	213	358	226	371	22.4095
Animal Gephyrin	AAN09010.1	213	359	226	372	20.9329
Animal Gephyrin	AAN09010.1	214	215	227	228	3.82019
Animal Gephyrin	AAN09010.1	214	216	227	229	5.47444
Animal Gephyrin	AAN09010.1	214	217	227	230	8.32411
Animal Gephyrin	AAN09010.1	214	235	227	248	15.5634
Animal Gephyrin	AAN09010.1	214	236	227	249	12.4027
Animal Gephyrin	AAN09010.1	214	237	227	250	12.7296
Animal Gephyrin	AAN09010.1	214	238	227	251	11.4056
Animal Gephyrin	AAN09010.1	214	239	227	252	10.0259
Animal Gephyrin	AAN09010.1	214	240	227	253	13.6204
Animal Gephyrin	AAN09010.1	214	241	227	254	15.7779
Animal Gephyrin	AAN09010.1	214	242	227	255	17.2268
Animal Gephyrin	AAN09010.1	214	243	227	256	14.6037
Animal Gephyrin	AAN09010.1	214	244	227	257	14.1843
Animal Gephyrin	AAN09010.1	214	245	227	258	10.311
Animal Gephyrin	AAN09010.1	214	246	227	259	10.7206
Animal Gephyrin	AAN09010.1	214	247	227	260	9.84353
Animal Gephyrin	AAN09010.1	214	248	227	261	10.4938
Animal Gephyrin	AAN09010.1	214	249	227	262	14.2567
Animal Gephyrin	AAN09010.1	214	250	227	263	14.4448
Animal Gephyrin	AAN09010.1	214	261	227	273	23.3635
Animal Gephyrin	AAN09010.1	214	262	227	274	20.7602
Animal Gephyrin	AAN09010.1	214	263	227	275	23.0011
Animal Gephyrin	AAN09010.1	214	264	227	276	25.6258
Animal Gephyrin	AAN09010.1	214	265	227	277	28.6414
Animal Gephyrin	AAN09010.1	214	266	227	278	28.0605
Animal Gephyrin	AAN09010.1	214	267	227	279	27.556
Animal Gephyrin	AAN09010.1	214	268	227	280	25.1881
Animal Gephyrin	AAN09010.1	214	269	227	281	22.3468
Animal Gephyrin	AAN09010.1	214	270	227	282	23.1322
Animal Gephyrin	AAN09010.1	214	271	227	283	19.5954
Animal Gephyrin	AAN09010.1	214	272	227	284	19.6143
Animal Gephyrin	AAN09010.1	214	273	227	285	18.5822
Animal Gephyrin	AAN09010.1	214	285	227	297	16.4953
Animal Gephyrin	AAN09010.1	214	286	227	298	16.3886
Animal Gephyrin	AAN09010.1	214	287	227	299	14.4121
Animal Gephyrin	AAN09010.1	214	288	227	300	17.946
Animal Gephyrin	AAN09010.1	214	289	227	301	19.1984
Animal Gephyrin	AAN09010.1	214	290	227	302	22.633
Animal Gephyrin	AAN09010.1	214	291	227	303	21.3971
Animal Gephyrin	AAN09010.1	214	333	227	345	32.2941
Animal Gephyrin	AAN09010.1	214	334	227	346	33.0348
Animal Gephyrin	AAN09010.1	214	335	227	347	31.762
Animal Gephyrin	AAN09010.1	214	336	227	348	30.8473
Animal Gephyrin	AAN09010.1	214	337	227	349	32.1915
Animal Gephyrin	AAN09010.1	214	338	227	350	31.7163
Animal Gephyrin	AAN09010.1	214	339	227	351	35.2428
Animal Gephyrin	AAN09010.1	214	340	227	352	37.4226
Animal Gephyrin	AAN09010.1	214	356	227	369	30.0153
Animal Gephyrin	AAN09010.1	214	357	227	370	27.0754
Animal Gephyrin	AAN09010.1	214	358	227	371	23.7468
Animal Gephyrin	AAN09010.1	214	359	227	372	21.9999
Animal Gephyrin	AAN09010.1	215	216	228	229	3.85392
Animal Gephyrin	AAN09010.1	215	217	228	230	6.89235
Animal Gephyrin	AAN09010.1	215	235	228	248	16.6825
Animal Gephyrin	AAN09010.1	215	236	228	249	13.1664
Animal Gephyrin	AAN09010.1	215	237	228	250	13.1316
Animal Gephyrin	AAN09010.1	215	238	228	251	10.8315
Animal Gephyrin	AAN09010.1	215	239	228	252	8.451
Animal Gephyrin	AAN09010.1	215	240	228	253	11.8488
Animal Gephyrin	AAN09010.1	215	241	228	254	13.4343
Animal Gephyrin	AAN09010.1	215	242	228	255	14.2297
Animal Gephyrin	AAN09010.1	215	243	228	256	11.3126
Animal Gephyrin	AAN09010.1	215	244	228	257	10.4796
Animal Gephyrin	AAN09010.1	215	245	228	258	6.62508
Animal Gephyrin	AAN09010.1	215	246	228	259	7.7558
Animal Gephyrin	AAN09010.1	215	247	228	260	7.2885
Animal Gephyrin	AAN09010.1	215	248	228	261	9.08551
Animal Gephyrin	AAN09010.1	215	249	228	262	12.4613
Animal Gephyrin	AAN09010.1	215	250	228	263	12.4217
Animal Gephyrin	AAN09010.1	215	261	228	273	21.9938
Animal Gephyrin	AAN09010.1	215	262	228	274	19.0454
Animal Gephyrin	AAN09010.1	215	263	228	275	21.1849
Animal Gephyrin	AAN09010.1	215	264	228	276	24.1187
Animal Gephyrin	AAN09010.1	215	265	228	277	26.9819
Animal Gephyrin	AAN09010.1	215	266	228	278	26.7182
Animal Gephyrin	AAN09010.1	215	267	228	279	26.292
Animal Gephyrin	AAN09010.1	215	268	228	280	24.1508
Animal Gephyrin	AAN09010.1	215	269	228	281	21.2846
Animal Gephyrin	AAN09010.1	215	270	228	282	21.5196
Animal Gephyrin	AAN09010.1	215	271	228	283	17.9192
Animal Gephyrin	AAN09010.1	215	272	228	284	18.518
Animal Gephyrin	AAN09010.1	215	273	228	285	17.5487
Animal Gephyrin	AAN09010.1	215	285	228	297	16.1998
Animal Gephyrin	AAN09010.1	215	286	228	298	15.5701
Animal Gephyrin	AAN09010.1	215	287	228	299	13.8926
Animal Gephyrin	AAN09010.1	215	288	228	300	17.385
Animal Gephyrin	AAN09010.1	215	289	228	301	19.3632
Animal Gephyrin	AAN09010.1	215	290	228	302	22.576
Animal Gephyrin	AAN09010.1	215	291	228	303	20.9396
Animal Gephyrin	AAN09010.1	215	333	228	345	30.5654
Animal Gephyrin	AAN09010.1	215	334	228	346	31.7002
Animal Gephyrin	AAN09010.1	215	335	228	347	30.6977
Animal Gephyrin	AAN09010.1	215	336	228	348	30.2387
Animal Gephyrin	AAN09010.1	215	337	228	349	31.7241
Animal Gephyrin	AAN09010.1	215	338	228	350	31.6765
Animal Gephyrin	AAN09010.1	215	339	228	351	35.3318
Animal Gephyrin	AAN09010.1	215	340	228	352	37.818
Animal Gephyrin	AAN09010.1	215	356	228	369	29.3625
Animal Gephyrin	AAN09010.1	215	357	228	370	26.1815
Animal Gephyrin	AAN09010.1	215	358	228	371	22.9719
Animal Gephyrin	AAN09010.1	215	359	228	372	21.4601
Animal Gephyrin	AAN09010.1	216	217	229	230	3.82297
Animal Gephyrin	AAN09010.1	216	235	229	248	18.156
Animal Gephyrin	AAN09010.1	216	236	229	249	15.0003
Animal Gephyrin	AAN09010.1	216	237	229	250	15.7925
Animal Gephyrin	AAN09010.1	216	238	229	251	13.8521
Animal Gephyrin	AAN09010.1	216	239	229	252	11.0381
Animal Gephyrin	AAN09010.1	216	240	229	253	13.8654
Animal Gephyrin	AAN09010.1	216	241	229	254	15.7517
Animal Gephyrin	AAN09010.1	216	242	229	255	16.063
Animal Gephyrin	AAN09010.1	216	243	229	256	13.3625
Animal Gephyrin	AAN09010.1	216	244	229	257	11.6151
Animal Gephyrin	AAN09010.1	216	245	229	258	8.16604
Animal Gephyrin	AAN09010.1	216	246	229	259	9.13881
Animal Gephyrin	AAN09010.1	216	247	229	260	7.01997
Animal Gephyrin	AAN09010.1	216	248	229	261	9.31063
Animal Gephyrin	AAN09010.1	216	249	229	262	12.312
Animal Gephyrin	AAN09010.1	216	250	229	263	11.1673
Animal Gephyrin	AAN09010.1	216	261	229	273	22.7338
Animal Gephyrin	AAN09010.1	216	262	229	274	20.1001
Animal Gephyrin	AAN09010.1	216	263	229	275	22.7274
Animal Gephyrin	AAN09010.1	216	264	229	276	25.9045
Animal Gephyrin	AAN09010.1	216	265	229	277	28.9761
Animal Gephyrin	AAN09010.1	216	266	229	278	29.0999
Animal Gephyrin	AAN09010.1	216	267	229	279	29.0618
Animal Gephyrin	AAN09010.1	216	268	229	280	27.0835
Animal Gephyrin	AAN09010.1	216	269	229	281	23.9605
Animal Gephyrin	AAN09010.1	216	270	229	282	23.8665
Animal Gephyrin	AAN09010.1	216	271	229	283	20.0947
Animal Gephyrin	AAN09010.1	216	272	229	284	20.3918
Animal Gephyrin	AAN09010.1	216	273	229	285	18.763
Animal Gephyrin	AAN09010.1	216	285	229	297	18.5061
Animal Gephyrin	AAN09010.1	216	286	229	298	18.3899
Animal Gephyrin	AAN09010.1	216	287	229	299	17.1977
Animal Gephyrin	AAN09010.1	216	288	229	300	20.8283
Animal Gephyrin	AAN09010.1	216	289	229	301	22.7614
Animal Gephyrin	AAN09010.1	216	290	229	302	25.8597
Animal Gephyrin	AAN09010.1	216	291	229	303	23.9771
Animal Gephyrin	AAN09010.1	216	333	229	345	33.0362
Animal Gephyrin	AAN09010.1	216	334	229	346	34.1822
Animal Gephyrin	AAN09010.1	216	335	229	347	33.4703
Animal Gephyrin	AAN09010.1	216	336	229	348	33.0634
Animal Gephyrin	AAN09010.1	216	337	229	349	34.8076
Animal Gephyrin	AAN09010.1	216	338	229	350	34.8645
Animal Gephyrin	AAN09010.1	216	339	229	351	38.5409
Animal Gephyrin	AAN09010.1	216	340	229	352	41.0401
Animal Gephyrin	AAN09010.1	216	356	229	369	32.8152
Animal Gephyrin	AAN09010.1	216	357	229	370	29.6911
Animal Gephyrin	AAN09010.1	216	358	229	371	26.3983
Animal Gephyrin	AAN09010.1	216	359	229	372	25.1078
Animal Gephyrin	AAN09010.1	217	235	230	248	17.621
Animal Gephyrin	AAN09010.1	217	236	230	249	14.855
Animal Gephyrin	AAN09010.1	217	237	230	250	16.3555
Animal Gephyrin	AAN09010.1	217	238	230	251	14.7291
Animal Gephyrin	AAN09010.1	217	239	230	252	11.5447
Animal Gephyrin	AAN09010.1	217	240	230	253	13.5001
Animal Gephyrin	AAN09010.1	217	241	230	254	15.7545
Animal Gephyrin	AAN09010.1	217	242	230	255	15.8562
Animal Gephyrin	AAN09010.1	217	243	230	256	13.8504
Animal Gephyrin	AAN09010.1	217	244	230	257	11.9217
Animal Gephyrin	AAN09010.1	217	245	230	258	9.11049
Animal Gephyrin	AAN09010.1	217	246	230	259	8.95342
Animal Gephyrin	AAN09010.1	217	247	230	260	5.56043
Animal Gephyrin	AAN09010.1	217	248	230	261	7.66641
Animal Gephyrin	AAN09010.1	217	249	230	262	9.96511
Animal Gephyrin	AAN09010.1	217	250	230	263	8.07623
Animal Gephyrin	AAN09010.1	217	261	230	273	20.6968
Animal Gephyrin	AAN09010.1	217	262	230	274	18.4424
Animal Gephyrin	AAN09010.1	217	263	230	275	21.4914
Animal Gephyrin	AAN09010.1	217	264	230	276	24.8175
Animal Gephyrin	AAN09010.1	217	265	230	277	28.084
Animal Gephyrin	AAN09010.1	217	266	230	278	28.6252
Animal Gephyrin	AAN09010.1	217	267	230	279	29.0858
Animal Gephyrin	AAN09010.1	217	268	230	280	27.3539
Animal Gephyrin	AAN09010.1	217	269	230	281	23.941
Animal Gephyrin	AAN09010.1	217	270	230	282	23.473
Animal Gephyrin	AAN09010.1	217	271	230	283	19.6042
Animal Gephyrin	AAN09010.1	217	272	230	284	19.535
Animal Gephyrin	AAN09010.1	217	273	230	285	17.3025
Animal Gephyrin	AAN09010.1	217	285	230	297	18.3104
Animal Gephyrin	AAN09010.1	217	286	230	298	18.7356
Animal Gephyrin	AAN09010.1	217	287	230	299	18.3118
Animal Gephyrin	AAN09010.1	217	288	230	300	22.0554
Animal Gephyrin	AAN09010.1	217	289	230	301	24.0203
Animal Gephyrin	AAN09010.1	217	290	230	302	26.7934
Animal Gephyrin	AAN09010.1	217	291	230	303	24.4946
Animal Gephyrin	AAN09010.1	217	333	230	345	32.6859
Animal Gephyrin	AAN09010.1	217	334	230	346	33.7685
Animal Gephyrin	AAN09010.1	217	335	230	347	33.4303
Animal Gephyrin	AAN09010.1	217	336	230	348	33.1124
Animal Gephyrin	AAN09010.1	217	337	230	349	35.2247
Animal Gephyrin	AAN09010.1	217	338	230	350	35.5183
Animal Gephyrin	AAN09010.1	217	339	230	351	39.2254
Animal Gephyrin	AAN09010.1	217	340	230	352	41.8223
Animal Gephyrin	AAN09010.1	217	356	230	369	33.8745
Animal Gephyrin	AAN09010.1	217	357	230	370	30.9092
Animal Gephyrin	AAN09010.1	217	358	230	371	27.4792
Animal Gephyrin	AAN09010.1	217	359	230	372	26.6839
Animal Gephyrin	AAN09010.1	235	236	248	249	3.8107
Animal Gephyrin	AAN09010.1	235	237	248	250	6.70359
Animal Gephyrin	AAN09010.1	235	238	248	251	9.99972
Animal Gephyrin	AAN09010.1	235	239	248	252	11.5579
Animal Gephyrin	AAN09010.1	235	240	248	253	11.5684
Animal Gephyrin	AAN09010.1	235	241	248	254	14.9463
Animal Gephyrin	AAN09010.1	235	242	248	255	18.3154
Animal Gephyrin	AAN09010.1	235	243	248	256	18.8805
Animal Gephyrin	AAN09010.1	235	244	248	257	20.802
Animal Gephyrin	AAN09010.1	235	245	248	258	18.4639
Animal Gephyrin	AAN09010.1	235	246	248	259	15.3137
Animal Gephyrin	AAN09010.1	235	247	248	260	15.3702
Animal Gephyrin	AAN09010.1	235	248	248	261	11.7669
Animal Gephyrin	AAN09010.1	235	249	248	262	13.3886
Animal Gephyrin	AAN09010.1	235	250	248	263	16.4164
Animal Gephyrin	AAN09010.1	235	261	248	273	14.4978
Animal Gephyrin	AAN09010.1	235	262	248	274	13.9711
Animal Gephyrin	AAN09010.1	235	263	248	275	15.7966
Animal Gephyrin	AAN09010.1	235	264	248	276	16.5499
Animal Gephyrin	AAN09010.1	235	265	248	277	19.9004
Animal Gephyrin	AAN09010.1	235	266	248	278	18.8914
Animal Gephyrin	AAN09010.1	235	267	248	279	19.4258
Animal Gephyrin	AAN09010.1	235	268	248	280	17.373
Animal Gephyrin	AAN09010.1	235	269	248	281	14.2416
Animal Gephyrin	AAN09010.1	235	270	248	282	16.0505
Animal Gephyrin	AAN09010.1	235	271	248	283	13.6536
Animal Gephyrin	AAN09010.1	235	272	248	284	10.7926
Animal Gephyrin	AAN09010.1	235	273	248	285	9.90386
Animal Gephyrin	AAN09010.1	235	285	248	297	7.15173
Animal Gephyrin	AAN09010.1	235	286	248	298	10.5667
Animal Gephyrin	AAN09010.1	235	287	248	299	11.6058
Animal Gephyrin	AAN09010.1	235	288	248	300	14.2129
Animal Gephyrin	AAN09010.1	235	289	248	301	13.5573
Animal Gephyrin	AAN09010.1	235	290	248	302	15.0848
Animal Gephyrin	AAN09010.1	235	291	248	303	13.3492
Animal Gephyrin	AAN09010.1	235	333	248	345	24.4045
Animal Gephyrin	AAN09010.1	235	334	248	346	23.4778
Animal Gephyrin	AAN09010.1	235	335	248	347	22.352
Animal Gephyrin	AAN09010.1	235	336	248	348	20.3779
Animal Gephyrin	AAN09010.1	235	337	248	349	22.4909
Animal Gephyrin	AAN09010.1	235	338	248	350	21.9299
Animal Gephyrin	AAN09010.1	235	339	248	351	25.1388
Animal Gephyrin	AAN09010.1	235	340	248	352	27.0945
Animal Gephyrin	AAN09010.1	235	356	248	369	23.5438
Animal Gephyrin	AAN09010.1	235	357	248	370	22.2931
Animal Gephyrin	AAN09010.1	235	358	248	371	18.5145
Animal Gephyrin	AAN09010.1	235	359	248	372	18.8233
Animal Gephyrin	AAN09010.1	236	237	249	250	3.85149
Animal Gephyrin	AAN09010.1	236	238	249	251	6.50258
Animal Gephyrin	AAN09010.1	236	239	249	252	7.89031
Animal Gephyrin	AAN09010.1	236	240	249	253	8.5826
Animal Gephyrin	AAN09010.1	236	241	249	254	11.9816
Animal Gephyrin	AAN09010.1	236	242	249	255	15.3133
Animal Gephyrin	AAN09010.1	236	243	249	256	15.433
Animal Gephyrin	AAN09010.1	236	244	249	257	17.3215
Animal Gephyrin	AAN09010.1	236	245	249	258	14.839
Animal Gephyrin	AAN09010.1	236	246	249	259	11.895
Animal Gephyrin	AAN09010.1	236	247	249	260	12.2923
Animal Gephyrin	AAN09010.1	236	248	249	261	9.03568
Animal Gephyrin	AAN09010.1	236	249	249	262	11.2874
Animal Gephyrin	AAN09010.1	236	250	249	263	14.2823
Animal Gephyrin	AAN09010.1	236	261	249	273	14.4623
Animal Gephyrin	AAN09010.1	236	262	249	274	12.9578
Animal Gephyrin	AAN09010.1	236	263	249	275	14.8092
Animal Gephyrin	AAN09010.1	236	264	249	276	16.1876
Animal Gephyrin	AAN09010.1	236	265	249	277	19.4861
Animal Gephyrin	AAN09010.1	236	266	249	278	18.5403
Animal Gephyrin	AAN09010.1	236	267	249	279	18.7189
Animal Gephyrin	AAN09010.1	236	268	249	280	16.4957
Animal Gephyrin	AAN09010.1	236	269	249	281	13.2469
Animal Gephyrin	AAN09010.1	236	270	249	282	14.8188
Animal Gephyrin	AAN09010.1	236	271	249	283	11.9013
Animal Gephyrin	AAN09010.1	236	272	249	284	9.91597
Animal Gephyrin	AAN09010.1	236	273	249	285	9.23465
Animal Gephyrin	AAN09010.1	236	285	249	297	5.84575
Animal Gephyrin	AAN09010.1	236	286	249	298	8.35074
Animal Gephyrin	AAN09010.1	236	287	249	299	8.80674
Animal Gephyrin	AAN09010.1	236	288	249	300	12.0348
Animal Gephyrin	AAN09010.1	236	289	249	301	12.1719
Animal Gephyrin	AAN09010.1	236	290	249	302	14.3261
Animal Gephyrin	AAN09010.1	236	291	249	303	12.4149
Animal Gephyrin	AAN09010.1	236	333	249	345	23.7648
Animal Gephyrin	AAN09010.1	236	334	249	346	23.4044
Animal Gephyrin	AAN09010.1	236	335	249	347	22.2214
Animal Gephyrin	AAN09010.1	236	336	249	348	20.6673
Animal Gephyrin	AAN09010.1	236	337	249	349	22.6311
Animal Gephyrin	AAN09010.1	236	338	249	350	22.259
Animal Gephyrin	AAN09010.1	236	339	249	351	25.7195
Animal Gephyrin	AAN09010.1	236	340	249	352	27.9412
Animal Gephyrin	AAN09010.1	236	356	249	369	22.69
Animal Gephyrin	AAN09010.1	236	357	249	370	20.8635
Animal Gephyrin	AAN09010.1	236	358	249	371	17.0319
Animal Gephyrin	AAN09010.1	236	359	249	372	16.9429
Animal Gephyrin	AAN09010.1	237	238	250	251	3.82314
Animal Gephyrin	AAN09010.1	237	239	250	252	6.89181
Animal Gephyrin	AAN09010.1	237	240	250	253	7.91281
Animal Gephyrin	AAN09010.1	237	241	250	254	10.4047
Animal Gephyrin	AAN09010.1	237	242	250	255	14.0613
Animal Gephyrin	AAN09010.1	237	243	250	256	14.045
Animal Gephyrin	AAN09010.1	237	244	250	257	16.5293
Animal Gephyrin	AAN09010.1	237	245	250	258	14.2331
Animal Gephyrin	AAN09010.1	237	246	250	259	11.7324
Animal Gephyrin	AAN09010.1	237	247	250	260	13.219
Animal Gephyrin	AAN09010.1	237	248	250	261	10.6516
Animal Gephyrin	AAN09010.1	237	249	250	262	12.9416
Animal Gephyrin	AAN09010.1	237	250	250	263	16.0892
Animal Gephyrin	AAN09010.1	237	261	250	273	15.5891
Animal Gephyrin	AAN09010.1	237	262	250	274	13.4669
Animal Gephyrin	AAN09010.1	237	263	250	275	14.4351
Animal Gephyrin	AAN09010.1	237	264	250	276	15.5646
Animal Gephyrin	AAN09010.1	237	265	250	277	18.3871
Animal Gephyrin	AAN09010.1	237	266	250	278	16.9242
Animal Gephyrin	AAN09010.1	237	267	250	279	16.4042
Animal Gephyrin	AAN09010.1	237	268	250	280	13.8834
Animal Gephyrin	AAN09010.1	237	269	250	281	11.0564
Animal Gephyrin	AAN09010.1	237	270	250	282	13.1234
Animal Gephyrin	AAN09010.1	237	271	250	283	10.5566
Animal Gephyrin	AAN09010.1	237	272	250	284	9.52418
Animal Gephyrin	AAN09010.1	237	273	250	285	10.2449
Animal Gephyrin	AAN09010.1	237	285	250	297	4.74088
Animal Gephyrin	AAN09010.1	237	286	250	298	5.61021
Animal Gephyrin	AAN09010.1	237	287	250	299	5.11925
Animal Gephyrin	AAN09010.1	237	288	250	300	8.29626
Animal Gephyrin	AAN09010.1	237	289	250	301	8.61891
Animal Gephyrin	AAN09010.1	237	290	250	302	11.1454
Animal Gephyrin	AAN09010.1	237	291	250	303	9.52223
Animal Gephyrin	AAN09010.1	237	333	250	345	21.8302
Animal Gephyrin	AAN09010.1	237	334	250	346	21.6534
Animal Gephyrin	AAN09010.1	237	335	250	347	20.0589
Animal Gephyrin	AAN09010.1	237	336	250	348	18.5767
Animal Gephyrin	AAN09010.1	237	337	250	349	20.1326
Animal Gephyrin	AAN09010.1	237	338	250	350	19.6978
Animal Gephyrin	AAN09010.1	237	339	250	351	23.2557
Animal Gephyrin	AAN09010.1	237	340	250	352	25.5969
Animal Gephyrin	AAN09010.1	237	356	250	369	19.4038
Animal Gephyrin	AAN09010.1	237	357	250	370	17.3537
Animal Gephyrin	AAN09010.1	237	358	250	371	13.5565
Animal Gephyrin	AAN09010.1	237	359	250	372	13.1676
Animal Gephyrin	AAN09010.1	238	239	251	252	3.83944
Animal Gephyrin	AAN09010.1	238	240	251	253	5.67844
Animal Gephyrin	AAN09010.1	238	241	251	254	7.48038
Animal Gephyrin	AAN09010.1	238	242	251	255	10.9173
Animal Gephyrin	AAN09010.1	238	243	251	256	10.4337
Animal Gephyrin	AAN09010.1	238	244	251	257	13.0314
Animal Gephyrin	AAN09010.1	238	245	251	258	10.8917
Animal Gephyrin	AAN09010.1	238	246	251	259	8.7786
Animal Gephyrin	AAN09010.1	238	247	251	260	11.0381
Animal Gephyrin	AAN09010.1	238	248	251	261	9.39034
Animal Gephyrin	AAN09010.1	238	249	251	262	11.7314
Animal Gephyrin	AAN09010.1	238	250	251	263	14.6422
Animal Gephyrin	AAN09010.1	238	261	251	273	15.7626
Animal Gephyrin	AAN09010.1	238	262	251	274	12.8756
Animal Gephyrin	AAN09010.1	238	263	251	275	13.7236
Animal Gephyrin	AAN09010.1	238	264	251	276	15.4768
Animal Gephyrin	AAN09010.1	238	265	251	277	18.0952
Animal Gephyrin	AAN09010.1	238	266	251	278	16.9378
Animal Gephyrin	AAN09010.1	238	267	251	279	16.2191
Animal Gephyrin	AAN09010.1	238	268	251	280	13.8104
Animal Gephyrin	AAN09010.1	238	269	251	281	11.0169
Animal Gephyrin	AAN09010.1	238	270	251	282	12.3569
Animal Gephyrin	AAN09010.1	238	271	251	283	9.40001
Animal Gephyrin	AAN09010.1	238	272	251	284	9.71355
Animal Gephyrin	AAN09010.1	238	273	251	285	10.5755
Animal Gephyrin	AAN09010.1	238	285	251	297	6.29017
Animal Gephyrin	AAN09010.1	238	286	251	298	5.02763
Animal Gephyrin	AAN09010.1	238	287	251	299	3.68978
Animal Gephyrin	AAN09010.1	238	288	251	300	7.52851
Animal Gephyrin	AAN09010.1	238	289	251	301	9.42079
Animal Gephyrin	AAN09010.1	238	290	251	302	12.1043
Animal Gephyrin	AAN09010.1	238	291	251	303	10.1757
Animal Gephyrin	AAN09010.1	238	333	251	345	21.2804
Animal Gephyrin	AAN09010.1	238	334	251	346	21.7765
Animal Gephyrin	AAN09010.1	238	335	251	347	20.3607
Animal Gephyrin	AAN09010.1	238	336	251	348	19.5288
Animal Gephyrin	AAN09010.1	238	337	251	349	21.0331
Animal Gephyrin	AAN09010.1	238	338	251	350	21.0219
Animal Gephyrin	AAN09010.1	238	339	251	351	24.7215
Animal Gephyrin	AAN09010.1	238	340	251	352	27.3549
Animal Gephyrin	AAN09010.1	238	356	251	369	19.4218
Animal Gephyrin	AAN09010.1	238	357	251	370	16.7512
Animal Gephyrin	AAN09010.1	238	358	251	371	13.1117
Animal Gephyrin	AAN09010.1	238	359	251	372	12.4733
Animal Gephyrin	AAN09010.1	239	240	252	253	3.86347
Animal Gephyrin	AAN09010.1	239	241	252	254	6.08939
Animal Gephyrin	AAN09010.1	239	242	252	255	8.65244
Animal Gephyrin	AAN09010.1	239	243	252	256	7.73925
Animal Gephyrin	AAN09010.1	239	244	252	257	9.7075
Animal Gephyrin	AAN09010.1	239	245	252	258	7.47486
Animal Gephyrin	AAN09010.1	239	246	252	259	4.97035
Animal Gephyrin	AAN09010.1	239	247	252	260	7.34144
Animal Gephyrin	AAN09010.1	239	248	252	261	6.34339
Animal Gephyrin	AAN09010.1	239	249	252	262	8.73563
Animal Gephyrin	AAN09010.1	239	250	252	263	11.2339
Animal Gephyrin	AAN09010.1	239	261	252	273	14.9562
Animal Gephyrin	AAN09010.1	239	262	252	274	11.7755
Animal Gephyrin	AAN09010.1	239	263	252	275	13.3045
Animal Gephyrin	AAN09010.1	239	264	252	276	15.8847
Animal Gephyrin	AAN09010.1	239	265	252	277	18.7108
Animal Gephyrin	AAN09010.1	239	266	252	278	18.3082
Animal Gephyrin	AAN09010.1	239	267	252	279	18.073
Animal Gephyrin	AAN09010.1	239	268	252	280	16.0619
Animal Gephyrin	AAN09010.1	239	269	252	281	12.9457
Animal Gephyrin	AAN09010.1	239	270	252	282	13.1954
Animal Gephyrin	AAN09010.1	239	271	252	283	9.62127
Animal Gephyrin	AAN09010.1	239	272	252	284	10.2838
Animal Gephyrin	AAN09010.1	239	273	252	285	10.1532
Animal Gephyrin	AAN09010.1	239	285	252	297	8.36958
Animal Gephyrin	AAN09010.1	239	286	252	298	7.45803
Animal Gephyrin	AAN09010.1	239	287	252	299	7.10626
Animal Gephyrin	AAN09010.1	239	288	252	300	10.7134
Animal Gephyrin	AAN09010.1	239	289	252	301	13.1191
Animal Gephyrin	AAN09010.1	239	290	252	302	15.569
Animal Gephyrin	AAN09010.1	239	291	252	303	13.1876
Animal Gephyrin	AAN09010.1	239	333	252	345	22.4081
Animal Gephyrin	AAN09010.1	239	334	252	346	23.3326
Animal Gephyrin	AAN09010.1	239	335	252	347	22.4469
Animal Gephyrin	AAN09010.1	239	336	252	348	22.0827
Animal Gephyrin	AAN09010.1	239	337	252	349	23.9069
Animal Gephyrin	AAN09010.1	239	338	252	350	24.2861
Animal Gephyrin	AAN09010.1	239	339	252	351	28.0438
Animal Gephyrin	AAN09010.1	239	340	252	352	30.8394
Animal Gephyrin	AAN09010.1	239	356	252	369	22.3416
Animal Gephyrin	AAN09010.1	239	357	252	370	19.4539
Animal Gephyrin	AAN09010.1	239	358	252	371	15.964
Animal Gephyrin	AAN09010.1	239	359	252	372	15.5131
Animal Gephyrin	AAN09010.1	240	241	253	254	3.83295
Animal Gephyrin	AAN09010.1	240	242	253	255	6.77637
Animal Gephyrin	AAN09010.1	240	243	253	256	7.71154
Animal Gephyrin	AAN09010.1	240	244	253	257	10.1881
Animal Gephyrin	AAN09010.1	240	245	253	258	9.28166
Animal Gephyrin	AAN09010.1	240	246	253	259	5.91656
Animal Gephyrin	AAN09010.1	240	247	253	260	8.41012
Animal Gephyrin	AAN09010.1	240	248	253	261	6.75188
Animal Gephyrin	AAN09010.1	240	249	253	262	7.34642
Animal Gephyrin	AAN09010.1	240	250	253	263	10.6198
Animal Gephyrin	AAN09010.1	240	261	253	273	11.3943
Animal Gephyrin	AAN09010.1	240	262	253	274	8.01945
Animal Gephyrin	AAN09010.1	240	263	253	275	9.48447
Animal Gephyrin	AAN09010.1	240	264	253	276	12.2717
Animal Gephyrin	AAN09010.1	240	265	253	277	15.2148
Animal Gephyrin	AAN09010.1	240	266	253	278	15.2629
Animal Gephyrin	AAN09010.1	240	267	253	279	15.5969
Animal Gephyrin	AAN09010.1	240	268	253	280	14.0318
Animal Gephyrin	AAN09010.1	240	269	253	281	10.5763
Animal Gephyrin	AAN09010.1	240	270	253	282	10.0703
Animal Gephyrin	AAN09010.1	240	271	253	283	6.25391
Animal Gephyrin	AAN09010.1	240	272	253	284	7.03701
Animal Gephyrin	AAN09010.1	240	273	253	285	6.97808
Animal Gephyrin	AAN09010.1	240	285	253	297	6.96859
Animal Gephyrin	AAN09010.1	240	286	253	298	6.31724
Animal Gephyrin	AAN09010.1	240	287	253	299	7.93511
Animal Gephyrin	AAN09010.1	240	288	253	300	10.9166
Animal Gephyrin	AAN09010.1	240	289	253	301	13.5314
Animal Gephyrin	AAN09010.1	240	290	253	302	15.1059
Animal Gephyrin	AAN09010.1	240	291	253	303	12.01
Animal Gephyrin	AAN09010.1	240	333	253	345	19.3982
Animal Gephyrin	AAN09010.1	240	334	253	346	20.3741
Animal Gephyrin	AAN09010.1	240	335	253	347	19.9626
Animal Gephyrin	AAN09010.1	240	336	253	348	19.9306
Animal Gephyrin	AAN09010.1	240	337	253	349	22.205
Animal Gephyrin	AAN09010.1	240	338	253	350	23.0948
Animal Gephyrin	AAN09010.1	240	339	253	351	26.8804
Animal Gephyrin	AAN09010.1	240	340	253	352	29.9142
Animal Gephyrin	AAN09010.1	240	356	253	369	21.3805
Animal Gephyrin	AAN09010.1	240	357	253	370	18.7301
Animal Gephyrin	AAN09010.1	240	358	253	371	15.2651
Animal Gephyrin	AAN09010.1	240	359	253	372	15.7572
Animal Gephyrin	AAN09010.1	241	242	254	255	3.85316
Animal Gephyrin	AAN09010.1	241	243	254	256	5.60188
Animal Gephyrin	AAN09010.1	241	244	254	257	9.0076
Animal Gephyrin	AAN09010.1	241	245	254	258	9.31515
Animal Gephyrin	AAN09010.1	241	246	254	259	6.98224
Animal Gephyrin	AAN09010.1	241	247	254	260	10.4189
Animal Gephyrin	AAN09010.1	241	248	254	261	9.90708
Animal Gephyrin	AAN09010.1	241	249	254	262	9.96878
Animal Gephyrin	AAN09010.1	241	250	254	263	12.8009
Animal Gephyrin	AAN09010.1	241	261	254	273	12.7357
Animal Gephyrin	AAN09010.1	241	262	254	274	8.95752
Animal Gephyrin	AAN09010.1	241	263	254	275	9.11718
Animal Gephyrin	AAN09010.1	241	264	254	276	11.8811
Animal Gephyrin	AAN09010.1	241	265	254	277	14.0604
Animal Gephyrin	AAN09010.1	241	266	254	278	14.1609
Animal Gephyrin	AAN09010.1	241	267	254	279	14.1077
Animal Gephyrin	AAN09010.1	241	268	254	280	12.8124
Animal Gephyrin	AAN09010.1	241	269	254	281	9.93208
Animal Gephyrin	AAN09010.1	241	270	254	282	8.74524
Animal Gephyrin	AAN09010.1	241	271	254	283	5.541
Animal Gephyrin	AAN09010.1	241	272	254	284	8.24555
Animal Gephyrin	AAN09010.1	241	273	254	285	9.33709
Animal Gephyrin	AAN09010.1	241	285	254	297	9.16036
Animal Gephyrin	AAN09010.1	241	286	254	298	6.97181
Animal Gephyrin	AAN09010.1	241	287	254	299	8.39231
Animal Gephyrin	AAN09010.1	241	288	254	300	10.3851
Animal Gephyrin	AAN09010.1	241	289	254	301	13.7402
Animal Gephyrin	AAN09010.1	241	290	254	302	14.9596
Animal Gephyrin	AAN09010.1	241	291	254	303	11.8679
Animal Gephyrin	AAN09010.1	241	333	254	345	17.4094
Animal Gephyrin	AAN09010.1	241	334	254	346	19.0015
Animal Gephyrin	AAN09010.1	241	335	254	347	18.6703
Animal Gephyrin	AAN09010.1	241	336	254	348	19.2578
Animal Gephyrin	AAN09010.1	241	337	254	349	21.3402
Animal Gephyrin	AAN09010.1	241	338	254	350	22.6234
Animal Gephyrin	AAN09010.1	241	339	254	351	26.4158
Animal Gephyrin	AAN09010.1	241	340	254	352	29.6829
Animal Gephyrin	AAN09010.1	241	356	254	369	19.8621
Animal Gephyrin	AAN09010.1	241	357	254	370	16.9032
Animal Gephyrin	AAN09010.1	241	358	254	371	13.8727
Animal Gephyrin	AAN09010.1	241	359	254	372	14.5224
Animal Gephyrin	AAN09010.1	242	243	255	256	3.84228
Animal Gephyrin	AAN09010.1	242	244	255	257	6.72839
Animal Gephyrin	AAN09010.1	242	245	255	258	8.59442
Animal Gephyrin	AAN09010.1	242	246	255	259	7.12572
Animal Gephyrin	AAN09010.1	242	247	255	260	10.4852
Animal Gephyrin	AAN09010.1	242	248	255	261	11.1122
Animal Gephyrin	AAN09010.1	242	249	255	262	10.4567
Animal Gephyrin	AAN09010.1	242	250	255	263	12.4284
Animal Gephyrin	AAN09010.1	242	261	255	273	13.9485
Animal Gephyrin	AAN09010.1	242	262	255	274	10.1336
Animal Gephyrin	AAN09010.1	242	263	255	275	10.3407
Animal Gephyrin	AAN09010.1	242	264	255	276	13.5451
Animal Gephyrin	AAN09010.1	242	265	255	277	15.3465
Animal Gephyrin	AAN09010.1	242	266	255	278	16.1489
Animal Gephyrin	AAN09010.1	242	267	255	279	16.3222
Animal Gephyrin	AAN09010.1	242	268	255	280	15.5216
Animal Gephyrin	AAN09010.1	242	269	255	281	12.9568
Animal Gephyrin	AAN09010.1	242	270	255	282	10.8958
Animal Gephyrin	AAN09010.1	242	271	255	283	8.2077
Animal Gephyrin	AAN09010.1	242	272	255	284	11.147
Animal Gephyrin	AAN09010.1	242	273	255	285	11.6975
Animal Gephyrin	AAN09010.1	242	285	255	297	12.8605
Animal Gephyrin	AAN09010.1	242	286	255	298	10.7958
Animal Gephyrin	AAN09010.1	242	287	255	299	11.991
Animal Gephyrin	AAN09010.1	242	288	255	300	13.7549
Animal Gephyrin	AAN09010.1	242	289	255	301	17.3205
Animal Gephyrin	AAN09010.1	242	290	255	302	18.4336
Animal Gephyrin	AAN09010.1	242	291	255	303	15.3545
Animal Gephyrin	AAN09010.1	242	333	255	345	18.5188
Animal Gephyrin	AAN09010.1	242	334	255	346	20.6891
Animal Gephyrin	AAN09010.1	242	335	255	347	20.835
Animal Gephyrin	AAN09010.1	242	336	255	348	21.9731
Animal Gephyrin	AAN09010.1	242	337	255	349	24.1029
Animal Gephyrin	AAN09010.1	242	338	255	350	25.7225
Animal Gephyrin	AAN09010.1	242	339	255	351	29.474
Animal Gephyrin	AAN09010.1	242	340	255	352	32.8734
Animal Gephyrin	AAN09010.1	242	356	255	369	22.4077
Animal Gephyrin	AAN09010.1	242	357	255	370	19.294
Animal Gephyrin	AAN09010.1	242	358	255	371	16.707
Animal Gephyrin	AAN09010.1	242	359	255	372	17.3661
Animal Gephyrin	AAN09010.1	243	244	256	257	3.8514
Animal Gephyrin	AAN09010.1	243	245	256	258	5.37147
Animal Gephyrin	AAN09010.1	243	246	256	259	5.50626
Animal Gephyrin	AAN09010.1	243	247	256	260	9.08817
Animal Gephyrin	AAN09010.1	243	248	256	261	10.7063
Animal Gephyrin	AAN09010.1	243	249	256	262	11.1483
Animal Gephyrin	AAN09010.1	243	250	256	263	12.4415
Animal Gephyrin	AAN09010.1	243	261	256	273	16.991
Animal Gephyrin	AAN09010.1	243	262	256	274	13.198
Animal Gephyrin	AAN09010.1	243	263	256	275	13.8489
Animal Gephyrin	AAN09010.1	243	264	256	276	16.9869
Animal Gephyrin	AAN09010.1	243	265	256	277	18.8823
Animal Gephyrin	AAN09010.1	243	266	256	278	19.2762
Animal Gephyrin	AAN09010.1	243	267	256	279	18.9755
Animal Gephyrin	AAN09010.1	243	268	256	280	17.7359
Animal Gephyrin	AAN09010.1	243	269	256	281	15.2927
Animal Gephyrin	AAN09010.1	243	270	256	282	13.939
Animal Gephyrin	AAN09010.1	243	271	256	283	11.0329
Animal Gephyrin	AAN09010.1	243	272	256	284	13.6739
Animal Gephyrin	AAN09010.1	243	273	256	285	13.9906
Animal Gephyrin	AAN09010.1	243	285	256	297	14.1393
Animal Gephyrin	AAN09010.1	243	286	256	298	11.8912
Animal Gephyrin	AAN09010.1	243	287	256	299	11.8959
Animal Gephyrin	AAN09010.1	243	288	256	300	14.0523
Animal Gephyrin	AAN09010.1	243	289	256	301	17.6083
Animal Gephyrin	AAN09010.1	243	290	256	302	19.4133
Animal Gephyrin	AAN09010.1	243	291	256	303	16.8092
Animal Gephyrin	AAN09010.1	243	333	256	345	21.7259
Animal Gephyrin	AAN09010.1	243	334	256	346	23.8398
Animal Gephyrin	AAN09010.1	243	335	256	347	23.5651
Animal Gephyrin	AAN09010.1	243	336	256	348	24.4198
Animal Gephyrin	AAN09010.1	243	337	256	349	26.1959
Animal Gephyrin	AAN09010.1	243	338	256	350	27.4117
Animal Gephyrin	AAN09010.1	243	339	256	351	31.1783
Animal Gephyrin	AAN09010.1	243	340	256	352	34.4147
Animal Gephyrin	AAN09010.1	243	356	256	369	23.7745
Animal Gephyrin	AAN09010.1	243	357	256	370	20.365
Animal Gephyrin	AAN09010.1	243	358	256	371	17.767
Animal Gephyrin	AAN09010.1	243	359	256	372	17.5866
Animal Gephyrin	AAN09010.1	244	245	257	258	3.8737
Animal Gephyrin	AAN09010.1	244	246	257	259	5.66523
Animal Gephyrin	AAN09010.1	244	247	257	260	7.99128
Animal Gephyrin	AAN09010.1	244	248	257	261	10.8219
Animal Gephyrin	AAN09010.1	244	249	257	262	11.2121
Animal Gephyrin	AAN09010.1	244	250	257	263	11.2549
Animal Gephyrin	AAN09010.1	244	261	257	273	18.8063
Animal Gephyrin	AAN09010.1	244	262	257	274	15.2243
Animal Gephyrin	AAN09010.1	244	263	257	275	16.5004
Animal Gephyrin	AAN09010.1	244	264	257	276	19.9434
Animal Gephyrin	AAN09010.1	244	265	257	277	22.0188
Animal Gephyrin	AAN09010.1	244	266	257	278	22.7511
Animal Gephyrin	AAN09010.1	244	267	257	279	22.6924
Animal Gephyrin	AAN09010.1	244	268	257	280	21.5134
Animal Gephyrin	AAN09010.1	244	269	257	281	18.909
Animal Gephyrin	AAN09010.1	244	270	257	282	17.3977
Animal Gephyrin	AAN09010.1	244	271	257	283	14.2916
Animal Gephyrin	AAN09010.1	244	272	257	284	16.5423
Animal Gephyrin	AAN09010.1	244	273	257	285	16.1224
Animal Gephyrin	AAN09010.1	244	285	257	297	17.0001
Animal Gephyrin	AAN09010.1	244	286	257	298	15.2257
Animal Gephyrin	AAN09010.1	244	287	257	299	15.0836
Animal Gephyrin	AAN09010.1	244	288	257	300	17.5826
Animal Gephyrin	AAN09010.1	244	289	257	301	20.993
Animal Gephyrin	AAN09010.1	244	290	257	302	23.0292
Animal Gephyrin	AAN09010.1	244	291	257	303	20.4381
Animal Gephyrin	AAN09010.1	244	333	257	345	25.1712
Animal Gephyrin	AAN09010.1	244	334	257	346	27.3558
Animal Gephyrin	AAN09010.1	244	335	257	347	27.2697
Animal Gephyrin	AAN09010.1	244	336	257	348	28.1373
Animal Gephyrin	AAN09010.1	244	337	257	349	30.0031
Animal Gephyrin	AAN09010.1	244	338	257	350	31.1836
Animal Gephyrin	AAN09010.1	244	339	257	351	34.9607
Animal Gephyrin	AAN09010.1	244	340	257	352	38.1576
Animal Gephyrin	AAN09010.1	244	356	257	369	27.6028
Animal Gephyrin	AAN09010.1	244	357	257	370	24.1568
Animal Gephyrin	AAN09010.1	244	358	257	371	21.5595
Animal Gephyrin	AAN09010.1	244	359	257	372	21.1843
Animal Gephyrin	AAN09010.1	245	246	258	259	3.86211
Animal Gephyrin	AAN09010.1	245	247	258	260	5.78042
Animal Gephyrin	AAN09010.1	245	248	258	261	8.70403
Animal Gephyrin	AAN09010.1	245	249	258	262	10.3752
Animal Gephyrin	AAN09010.1	245	250	258	263	10.491
Animal Gephyrin	AAN09010.1	245	261	258	273	19.1535
Animal Gephyrin	AAN09010.1	245	262	258	274	15.7046
Animal Gephyrin	AAN09010.1	245	263	258	275	17.3941
Animal Gephyrin	AAN09010.1	245	264	258	276	20.6993
Animal Gephyrin	AAN09010.1	245	265	258	277	23.1567
Animal Gephyrin	AAN09010.1	245	266	258	278	23.4684
Animal Gephyrin	AAN09010.1	245	267	258	279	23.2554
Animal Gephyrin	AAN09010.1	245	268	258	280	21.6513
Animal Gephyrin	AAN09010.1	245	269	258	281	18.8603
Animal Gephyrin	AAN09010.1	245	270	258	282	18.0494
Animal Gephyrin	AAN09010.1	245	271	258	283	14.6002
Animal Gephyrin	AAN09010.1	245	272	258	284	16.2487
Animal Gephyrin	AAN09010.1	245	273	258	285	15.6091
Animal Gephyrin	AAN09010.1	245	285	258	297	15.6279
Animal Gephyrin	AAN09010.1	245	286	258	298	14.1923
Animal Gephyrin	AAN09010.1	245	287	258	299	13.4702
Animal Gephyrin	AAN09010.1	245	288	258	300	16.483
Animal Gephyrin	AAN09010.1	245	289	258	301	19.4918
Animal Gephyrin	AAN09010.1	245	290	258	302	22.0057
Animal Gephyrin	AAN09010.1	245	291	258	303	19.6937
Animal Gephyrin	AAN09010.1	245	333	258	345	26.5439
Animal Gephyrin	AAN09010.1	245	334	258	346	28.3059
Animal Gephyrin	AAN09010.1	245	335	258	347	27.8393
Animal Gephyrin	AAN09010.1	245	336	258	348	28.1837
Animal Gephyrin	AAN09010.1	245	337	258	349	29.9322
Animal Gephyrin	AAN09010.1	245	338	258	350	30.6598
Animal Gephyrin	AAN09010.1	245	339	258	351	34.4366
Animal Gephyrin	AAN09010.1	245	340	258	352	37.4016
Animal Gephyrin	AAN09010.1	245	356	258	369	27.5334
Animal Gephyrin	AAN09010.1	245	357	258	370	24.1394
Animal Gephyrin	AAN09010.1	245	358	258	371	21.2258
Animal Gephyrin	AAN09010.1	245	359	258	372	20.4182
Animal Gephyrin	AAN09010.1	246	247	259	260	3.84044
Animal Gephyrin	AAN09010.1	246	248	259	261	5.45655
Animal Gephyrin	AAN09010.1	246	249	259	262	6.90003
Animal Gephyrin	AAN09010.1	246	250	259	263	8.04152
Animal Gephyrin	AAN09010.1	246	261	259	273	15.4601
Animal Gephyrin	AAN09010.1	246	262	259	274	12.1322
Animal Gephyrin	AAN09010.1	246	263	259	275	14.1631
Animal Gephyrin	AAN09010.1	246	264	259	276	17.4925
Animal Gephyrin	AAN09010.1	246	265	259	277	20.2732
Animal Gephyrin	AAN09010.1	246	266	259	278	20.7048
Animal Gephyrin	AAN09010.1	246	267	259	279	20.8962
Animal Gephyrin	AAN09010.1	246	268	259	280	19.3649
Animal Gephyrin	AAN09010.1	246	269	259	281	16.1944
Animal Gephyrin	AAN09010.1	246	270	259	282	15.3294
Animal Gephyrin	AAN09010.1	246	271	259	283	11.6248
Animal Gephyrin	AAN09010.1	246	272	259	284	12.7832
Animal Gephyrin	AAN09010.1	246	273	259	285	11.8175
Animal Gephyrin	AAN09010.1	246	285	259	297	12.4597
Animal Gephyrin	AAN09010.1	246	286	259	298	11.6052
Animal Gephyrin	AAN09010.1	246	287	259	299	11.7168
Animal Gephyrin	AAN09010.1	246	288	259	300	14.9771
Animal Gephyrin	AAN09010.1	246	289	259	301	17.8133
Animal Gephyrin	AAN09010.1	246	290	259	302	20.036
Animal Gephyrin	AAN09010.1	246	291	259	303	17.3511
Animal Gephyrin	AAN09010.1	246	333	259	345	24.2495
Animal Gephyrin	AAN09010.1	246	334	259	346	25.7113
Animal Gephyrin	AAN09010.1	246	335	259	347	25.4044
Animal Gephyrin	AAN09010.1	246	336	259	348	25.6068
Animal Gephyrin	AAN09010.1	246	337	259	349	27.6753
Animal Gephyrin	AAN09010.1	246	338	259	350	28.4828
Animal Gephyrin	AAN09010.1	246	339	259	351	32.2793
Animal Gephyrin	AAN09010.1	246	340	259	352	35.2659
Animal Gephyrin	AAN09010.1	246	356	259	369	26.0487
Animal Gephyrin	AAN09010.1	246	357	259	370	22.9495
Animal Gephyrin	AAN09010.1	246	358	259	371	19.7377
Animal Gephyrin	AAN09010.1	246	359	259	372	19.4555
Animal Gephyrin	AAN09010.1	247	248	260	261	3.86912
Animal Gephyrin	AAN09010.1	247	249	260	262	5.71955
Animal Gephyrin	AAN09010.1	247	250	260	263	5.38134
Animal Gephyrin	AAN09010.1	247	261	260	273	16.1373
Animal Gephyrin	AAN09010.1	247	262	260	274	13.4084
Animal Gephyrin	AAN09010.1	247	263	260	275	16.1887
Animal Gephyrin	AAN09010.1	247	264	260	276	19.6077
Animal Gephyrin	AAN09010.1	247	265	260	277	22.7273
Animal Gephyrin	AAN09010.1	247	266	260	278	23.3861
Animal Gephyrin	AAN09010.1	247	267	260	279	23.9254
Animal Gephyrin	AAN09010.1	247	268	260	280	22.4045
Animal Gephyrin	AAN09010.1	247	269	260	281	18.9854
Animal Gephyrin	AAN09010.1	247	270	260	282	18.1563
Animal Gephyrin	AAN09010.1	247	271	260	283	14.3143
Animal Gephyrin	AAN09010.1	247	272	260	284	14.6649
Animal Gephyrin	AAN09010.1	247	273	260	285	12.7605
Animal Gephyrin	AAN09010.1	247	285	260	297	14.2036
Animal Gephyrin	AAN09010.1	247	286	260	298	14.2478
Animal Gephyrin	AAN09010.1	247	287	260	299	14.4472
Animal Gephyrin	AAN09010.1	247	288	260	300	18.0049
Animal Gephyrin	AAN09010.1	247	289	260	301	20.4249
Animal Gephyrin	AAN09010.1	247	290	260	302	22.7701
Animal Gephyrin	AAN09010.1	247	291	260	303	20.0858
Animal Gephyrin	AAN09010.1	247	333	260	345	27.2447
Animal Gephyrin	AAN09010.1	247	334	260	346	28.4889
Animal Gephyrin	AAN09010.1	247	335	260	347	28.3213
Animal Gephyrin	AAN09010.1	247	336	260	348	28.3135
Animal Gephyrin	AAN09010.1	247	337	260	349	30.5582
Animal Gephyrin	AAN09010.1	247	338	260	350	31.2285
Animal Gephyrin	AAN09010.1	247	339	260	351	34.9981
Animal Gephyrin	AAN09010.1	247	340	260	352	37.853
Animal Gephyrin	AAN09010.1	247	356	260	369	29.3413
Animal Gephyrin	AAN09010.1	247	357	260	370	26.3881
Animal Gephyrin	AAN09010.1	247	358	260	371	23.017
Animal Gephyrin	AAN09010.1	247	359	260	372	22.7055
Animal Gephyrin	AAN09010.1	248	249	261	262	3.86057
Animal Gephyrin	AAN09010.1	248	250	261	263	5.63574
Animal Gephyrin	AAN09010.1	248	261	261	273	13.5011
Animal Gephyrin	AAN09010.1	248	262	261	274	11.1858
Animal Gephyrin	AAN09010.1	248	263	261	275	14.2411
Animal Gephyrin	AAN09010.1	248	264	261	276	17.3541
Animal Gephyrin	AAN09010.1	248	265	261	277	20.7668
Animal Gephyrin	AAN09010.1	248	266	261	278	21.2766
Animal Gephyrin	AAN09010.1	248	267	261	279	22.0484
Animal Gephyrin	AAN09010.1	248	268	261	280	20.4781
Animal Gephyrin	AAN09010.1	248	269	261	281	16.8434
Animal Gephyrin	AAN09010.1	248	270	261	282	16.3485
Animal Gephyrin	AAN09010.1	248	271	261	283	12.4854
Animal Gephyrin	AAN09010.1	248	272	261	284	11.9489
Animal Gephyrin	AAN09010.1	248	273	261	285	9.66353
Animal Gephyrin	AAN09010.1	248	285	261	297	11.2492
Animal Gephyrin	AAN09010.1	248	286	261	298	12.1573
Animal Gephyrin	AAN09010.1	248	287	261	299	12.9074
Animal Gephyrin	AAN09010.1	248	288	261	300	16.5528
Animal Gephyrin	AAN09010.1	248	289	261	301	18.5151
Animal Gephyrin	AAN09010.1	248	290	261	302	20.6519
Animal Gephyrin	AAN09010.1	248	291	261	303	17.8714
Animal Gephyrin	AAN09010.1	248	333	261	345	25.6592
Animal Gephyrin	AAN09010.1	248	334	261	346	26.4431
Animal Gephyrin	AAN09010.1	248	335	261	347	26.2331
Animal Gephyrin	AAN09010.1	248	336	261	348	25.8903
Animal Gephyrin	AAN09010.1	248	337	261	349	28.2949
Animal Gephyrin	AAN09010.1	248	338	261	350	28.8478
Animal Gephyrin	AAN09010.1	248	339	261	351	32.5609
Animal Gephyrin	AAN09010.1	248	340	261	352	35.3107
Animal Gephyrin	AAN09010.1	248	356	261	369	27.7485
Animal Gephyrin	AAN09010.1	248	357	261	370	25.1469
Animal Gephyrin	AAN09010.1	248	358	261	371	21.5543
Animal Gephyrin	AAN09010.1	248	359	261	372	21.5531
Animal Gephyrin	AAN09010.1	249	250	262	263	3.83865
Animal Gephyrin	AAN09010.1	249	261	262	273	10.8194
Animal Gephyrin	AAN09010.1	249	262	262	274	8.75018
Animal Gephyrin	AAN09010.1	249	263	262	275	12.202
Animal Gephyrin	AAN09010.1	249	264	262	276	15.5936
Animal Gephyrin	AAN09010.1	249	265	262	277	19.0246
Animal Gephyrin	AAN09010.1	249	266	262	278	20.1906
Animal Gephyrin	AAN09010.1	249	267	262	279	21.5357
Animal Gephyrin	AAN09010.1	249	268	262	280	20.4526
Animal Gephyrin	AAN09010.1	249	269	262	281	16.7177
Animal Gephyrin	AAN09010.1	249	270	262	282	15.4461
Animal Gephyrin	AAN09010.1	249	271	262	283	11.7436
Animal Gephyrin	AAN09010.1	249	272	262	284	11.1762
Animal Gephyrin	AAN09010.1	249	273	262	285	8.33776
Animal Gephyrin	AAN09010.1	249	285	262	297	12.1208
Animal Gephyrin	AAN09010.1	249	286	262	298	13.168
Animal Gephyrin	AAN09010.1	249	287	262	299	14.8294
Animal Gephyrin	AAN09010.1	249	288	262	300	18.1139
Animal Gephyrin	AAN09010.1	249	289	262	301	20.304
Animal Gephyrin	AAN09010.1	249	290	262	302	21.8658
Animal Gephyrin	AAN09010.1	249	291	262	303	18.6426
Animal Gephyrin	AAN09010.1	249	333	262	345	24.3462
Animal Gephyrin	AAN09010.1	249	334	262	346	25.2636
Animal Gephyrin	AAN09010.1	249	335	262	347	25.6088
Animal Gephyrin	AAN09010.1	249	336	262	348	25.6438
Animal Gephyrin	AAN09010.1	249	337	262	349	28.4119
Animal Gephyrin	AAN09010.1	249	338	262	350	29.4202
Animal Gephyrin	AAN09010.1	249	339	262	351	33.1239
Animal Gephyrin	AAN09010.1	249	340	262	352	36.0693
Animal Gephyrin	AAN09010.1	249	356	262	369	28.4021
Animal Gephyrin	AAN09010.1	249	357	262	370	25.9407
Animal Gephyrin	AAN09010.1	249	358	262	371	22.4644
Animal Gephyrin	AAN09010.1	249	359	262	372	23.0605
Animal Gephyrin	AAN09010.1	250	261	263	273	13.8916
Animal Gephyrin	AAN09010.1	250	262	263	274	12.0901
Animal Gephyrin	AAN09010.1	250	263	263	275	15.5371
Animal Gephyrin	AAN09010.1	250	264	263	276	19.0789
Animal Gephyrin	AAN09010.1	250	265	263	277	22.3995
Animal Gephyrin	AAN09010.1	250	266	263	278	23.791
Animal Gephyrin	AAN09010.1	250	267	263	279	25.1407
Animal Gephyrin	AAN09010.1	250	268	263	280	24.0969
Animal Gephyrin	AAN09010.1	250	269	263	281	20.4195
Animal Gephyrin	AAN09010.1	250	270	263	282	18.9774
Animal Gephyrin	AAN09010.1	250	271	263	283	15.2956
Animal Gephyrin	AAN09010.1	250	272	263	284	14.9839
Animal Gephyrin	AAN09010.1	250	273	263	285	12.0918
Animal Gephyrin	AAN09010.1	250	285	263	297	15.8155
Animal Gephyrin	AAN09010.1	250	286	263	298	16.694
Animal Gephyrin	AAN09010.1	250	287	263	299	17.9439
Animal Gephyrin	AAN09010.1	250	288	263	300	21.355
Animal Gephyrin	AAN09010.1	250	289	263	301	23.6485
Animal Gephyrin	AAN09010.1	250	290	263	302	25.44
Animal Gephyrin	AAN09010.1	250	291	263	303	22.3052
Animal Gephyrin	AAN09010.1	250	333	263	345	27.6851
Animal Gephyrin	AAN09010.1	250	334	263	346	28.8103
Animal Gephyrin	AAN09010.1	250	335	263	347	29.2732
Animal Gephyrin	AAN09010.1	250	336	263	348	29.4284
Animal Gephyrin	AAN09010.1	250	337	263	349	32.1728
Animal Gephyrin	AAN09010.1	250	338	263	350	33.1837
Animal Gephyrin	AAN09010.1	250	339	263	351	36.9037
Animal Gephyrin	AAN09010.1	250	340	263	352	39.8426
Animal Gephyrin	AAN09010.1	250	356	263	369	31.9241
Animal Gephyrin	AAN09010.1	250	357	263	370	29.2913
Animal Gephyrin	AAN09010.1	250	358	263	371	25.8787
Animal Gephyrin	AAN09010.1	250	359	263	372	26.2359
Animal Gephyrin	AAN09010.1	261	262	273	274	3.84957
Animal Gephyrin	AAN09010.1	261	263	273	275	5.88453
Animal Gephyrin	AAN09010.1	261	264	273	276	7.52645
Animal Gephyrin	AAN09010.1	261	265	273	277	11.0041
Animal Gephyrin	AAN09010.1	261	266	273	278	13.08
Animal Gephyrin	AAN09010.1	261	267	273	279	15.958
Animal Gephyrin	AAN09010.1	261	268	273	280	16.1004
Animal Gephyrin	AAN09010.1	261	269	273	281	12.7366
Animal Gephyrin	AAN09010.1	261	270	273	282	10.7506
Animal Gephyrin	AAN09010.1	261	271	273	283	9.32766
Animal Gephyrin	AAN09010.1	261	272	273	284	7.28006
Animal Gephyrin	AAN09010.1	261	273	273	285	5.39558
Animal Gephyrin	AAN09010.1	261	285	273	297	11.5669
Animal Gephyrin	AAN09010.1	261	286	273	298	13.3649
Animal Gephyrin	AAN09010.1	261	287	273	299	16.9625
Animal Gephyrin	AAN09010.1	261	288	273	300	18.6235
Animal Gephyrin	AAN09010.1	261	289	273	301	20.2201
Animal Gephyrin	AAN09010.1	261	290	273	302	19.8358
Animal Gephyrin	AAN09010.1	261	291	273	303	16.1372
Animal Gephyrin	AAN09010.1	261	333	273	345	17.3121
Animal Gephyrin	AAN09010.1	261	334	273	346	17.4198
Animal Gephyrin	AAN09010.1	261	335	273	347	18.8098
Animal Gephyrin	AAN09010.1	261	336	273	348	19.1323
Animal Gephyrin	AAN09010.1	261	337	273	349	22.6782
Animal Gephyrin	AAN09010.1	261	338	273	350	24.4851
Animal Gephyrin	AAN09010.1	261	339	273	351	27.7963
Animal Gephyrin	AAN09010.1	261	340	273	352	30.8976
Animal Gephyrin	AAN09010.1	261	356	273	369	24.9096
Animal Gephyrin	AAN09010.1	261	357	273	370	23.6398
Animal Gephyrin	AAN09010.1	261	358	273	371	20.5912
Animal Gephyrin	AAN09010.1	261	359	273	372	22.8653
Animal Gephyrin	AAN09010.1	262	263	274	275	3.864
Animal Gephyrin	AAN09010.1	262	264	274	276	7.08854
Animal Gephyrin	AAN09010.1	262	265	274	277	10.558
Animal Gephyrin	AAN09010.1	262	266	274	278	12.3059
Animal Gephyrin	AAN09010.1	262	267	274	279	14.5426
Animal Gephyrin	AAN09010.1	262	268	274	280	14.3621
Animal Gephyrin	AAN09010.1	262	269	274	281	10.8324
Animal Gephyrin	AAN09010.1	262	270	274	282	8.56542
Animal Gephyrin	AAN09010.1	262	271	274	283	6.2533
Animal Gephyrin	AAN09010.1	262	272	274	284	5.38677
Animal Gephyrin	AAN09010.1	262	273	274	285	4.08576
Animal Gephyrin	AAN09010.1	262	285	274	297	9.75979
Animal Gephyrin	AAN09010.1	262	286	274	298	10.7039
Animal Gephyrin	AAN09010.1	262	287	274	299	14.1191
Animal Gephyrin	AAN09010.1	262	288	274	300	15.9152
Animal Gephyrin	AAN09010.1	262	289	274	301	18.0461
Animal Gephyrin	AAN09010.1	262	290	274	302	18.0408
Animal Gephyrin	AAN09010.1	262	291	274	303	14.2667
Animal Gephyrin	AAN09010.1	262	333	274	345	16.399
Animal Gephyrin	AAN09010.1	262	334	274	346	17.111
Animal Gephyrin	AAN09010.1	262	335	274	347	18.1106
Animal Gephyrin	AAN09010.1	262	336	274	348	18.6424
Animal Gephyrin	AAN09010.1	262	337	274	349	21.8967
Animal Gephyrin	AAN09010.1	262	338	274	350	23.6722
Animal Gephyrin	AAN09010.1	262	339	274	351	27.2123
Animal Gephyrin	AAN09010.1	262	340	274	352	30.4557
Animal Gephyrin	AAN09010.1	262	356	274	369	23.1167
Animal Gephyrin	AAN09010.1	262	357	274	370	21.3489
Animal Gephyrin	AAN09010.1	262	358	274	371	18.2531
Animal Gephyrin	AAN09010.1	262	359	274	372	20.2357
Animal Gephyrin	AAN09010.1	263	264	275	276	3.82387
Animal Gephyrin	AAN09010.1	263	265	275	277	6.86564
Animal Gephyrin	AAN09010.1	263	266	275	278	8.80558
Animal Gephyrin	AAN09010.1	263	267	275	279	11.1957
Animal Gephyrin	AAN09010.1	263	268	275	280	11.5276
Animal Gephyrin	AAN09010.1	263	269	275	281	8.51114
Animal Gephyrin	AAN09010.1	263	270	275	282	5.45603
Animal Gephyrin	AAN09010.1	263	271	275	283	4.85688
Animal Gephyrin	AAN09010.1	263	272	275	284	5.29434
Animal Gephyrin	AAN09010.1	263	273	275	285	6.55647
Animal Gephyrin	AAN09010.1	263	285	275	297	10.2664
Animal Gephyrin	AAN09010.1	263	286	275	298	10.3443
Animal Gephyrin	AAN09010.1	263	287	275	299	13.9733
Animal Gephyrin	AAN09010.1	263	288	275	300	14.8443
Animal Gephyrin	AAN09010.1	263	289	275	301	17.0867
Animal Gephyrin	AAN09010.1	263	290	275	302	16.4149
Animal Gephyrin	AAN09010.1	263	291	275	303	12.6098
Animal Gephyrin	AAN09010.1	263	333	275	345	12.5567
Animal Gephyrin	AAN09010.1	263	334	275	346	13.4895
Animal Gephyrin	AAN09010.1	263	335	275	347	14.6894
Animal Gephyrin	AAN09010.1	263	336	275	348	15.7092
Animal Gephyrin	AAN09010.1	263	337	275	349	18.9799
Animal Gephyrin	AAN09010.1	263	338	275	350	21.1699
Animal Gephyrin	AAN09010.1	263	339	275	351	24.6437
Animal Gephyrin	AAN09010.1	263	340	275	352	28.0742
Animal Gephyrin	AAN09010.1	263	356	275	369	20.2964
Animal Gephyrin	AAN09010.1	263	357	275	370	18.714
Animal Gephyrin	AAN09010.1	263	358	275	371	16.0069
Animal Gephyrin	AAN09010.1	263	359	275	372	18.4998
Animal Gephyrin	AAN09010.1	264	265	276	277	3.82112
Animal Gephyrin	AAN09010.1	264	266	276	278	5.66199
Animal Gephyrin	AAN09010.1	264	267	276	279	8.80167
Animal Gephyrin	AAN09010.1	264	268	276	280	9.71475
Animal Gephyrin	AAN09010.1	264	269	276	281	7.41849
Animal Gephyrin	AAN09010.1	264	270	276	282	4.93208
Animal Gephyrin	AAN09010.1	264	271	276	283	6.62307
Animal Gephyrin	AAN09010.1	264	272	276	284	6.34152
Animal Gephyrin	AAN09010.1	264	273	276	285	8.57357
Animal Gephyrin	AAN09010.1	264	285	276	297	10.9836
Animal Gephyrin	AAN09010.1	264	286	276	298	11.2212
Animal Gephyrin	AAN09010.1	264	287	276	299	14.9847
Animal Gephyrin	AAN09010.1	264	288	276	300	15.0611
Animal Gephyrin	AAN09010.1	264	289	276	301	16.7364
Animal Gephyrin	AAN09010.1	264	290	276	302	15.2483
Animal Gephyrin	AAN09010.1	264	291	276	303	11.6354
Animal Gephyrin	AAN09010.1	264	333	276	345	9.91632
Animal Gephyrin	AAN09010.1	264	334	276	346	10.115
Animal Gephyrin	AAN09010.1	264	335	276	347	11.5384
Animal Gephyrin	AAN09010.1	264	336	276	348	12.5573
Animal Gephyrin	AAN09010.1	264	337	276	349	16.0689
Animal Gephyrin	AAN09010.1	264	338	276	350	18.5001
Animal Gephyrin	AAN09010.1	264	339	276	351	21.7582
Animal Gephyrin	AAN09010.1	264	340	276	352	25.1932
Animal Gephyrin	AAN09010.1	264	356	276	369	18.3618
Animal Gephyrin	AAN09010.1	264	357	276	370	17.4507
Animal Gephyrin	AAN09010.1	264	358	276	371	15.0511
Animal Gephyrin	AAN09010.1	264	359	276	372	18.095
Animal Gephyrin	AAN09010.1	265	266	277	278	3.8392
Animal Gephyrin	AAN09010.1	265	267	277	279	7.27276
Animal Gephyrin	AAN09010.1	265	268	277	280	9.27848
Animal Gephyrin	AAN09010.1	265	269	277	281	8.49455
Animal Gephyrin	AAN09010.1	265	270	277	282	5.98742
Animal Gephyrin	AAN09010.1	265	271	277	283	9.09646
Animal Gephyrin	AAN09010.1	265	272	277	284	9.74855
Animal Gephyrin	AAN09010.1	265	273	277	285	12.3404
Animal Gephyrin	AAN09010.1	265	285	277	297	13.9504
Animal Gephyrin	AAN09010.1	265	286	277	298	13.5079
Animal Gephyrin	AAN09010.1	265	287	277	299	17.0047
Animal Gephyrin	AAN09010.1	265	288	277	300	16.2911
Animal Gephyrin	AAN09010.1	265	289	277	301	17.9924
Animal Gephyrin	AAN09010.1	265	290	277	302	15.907
Animal Gephyrin	AAN09010.1	265	291	277	303	12.6773
Animal Gephyrin	AAN09010.1	265	333	277	345	6.35904
Animal Gephyrin	AAN09010.1	265	334	277	346	6.97684
Animal Gephyrin	AAN09010.1	265	335	277	347	9.20067
Animal Gephyrin	AAN09010.1	265	336	277	348	11.2249
Animal Gephyrin	AAN09010.1	265	337	277	349	14.6172
Animal Gephyrin	AAN09010.1	265	338	277	350	17.6395
Animal Gephyrin	AAN09010.1	265	339	277	351	20.6299
Animal Gephyrin	AAN09010.1	265	340	277	352	24.2275
Animal Gephyrin	AAN09010.1	265	356	277	369	17.0893
Animal Gephyrin	AAN09010.1	265	357	277	370	16.5352
Animal Gephyrin	AAN09010.1	265	358	277	371	14.9078
Animal Gephyrin	AAN09010.1	265	359	277	372	18.3529
Animal Gephyrin	AAN09010.1	266	267	278	279	3.79074
Animal Gephyrin	AAN09010.1	266	268	278	280	5.8854
Animal Gephyrin	AAN09010.1	266	269	278	281	6.16088
Animal Gephyrin	AAN09010.1	266	270	278	282	5.42402
[truncated: 135,376 more rows]
