# Supplementary material for: Evolutionary plasticity and functional repurposing of the essential metabolic enzyme MoeA
Source: Commun Biol. 2025 Jan 14;8:49. doi: 10.1038/s42003-025-07476-3 (PMC11733289; doi:10.1038/s42003-025-07476-3)
Supplement: Supplementary file 7 — Supplementary Data 6 [file 42003_2025_7476_MOESM7_ESM.xlsx]

## Sheet: Sheet1
Monomer_A
8
9
10
184
185
186
187
188
189
199
200
201
202
203
204
205
226
227
228
229
230
248
249
250
251
252
253
254
255
256
257
258
259
260
261
262
263
273
274
275
276
277
278
279
280
281
282
283
284
285
297
298
299
300
301
302
303
345
346
347
348
349
350
351
352
369
370
371
372
